# Supplementary material for: Multi-Omics Integration Identifies a Six-Gene Diagnostic Signature for Ankylosing Spondylitis via Metabolic–Immune Crosstalk
Source: Int J Mol Sci. 2026 Apr 27;27(9):3860. doi: 10.3390/ijms27093860 (PMC13164271; doi:10.3390/ijms27093860)
Supplement: Supplementary file 1 [file ijms-27-03860-s001.zip]

Archive with 3 entries (3 files):
- 0415Supplementary Figures.pdf
- Supplementary_Table_S1.pdf
- Supplementary_Table_S2.xlsx
