# Supplementary material for: Multi-Omics Integration Identifies a Six-Gene Diagnostic Signature for Ankylosing Spondylitis via Metabolic–Immune Crosstalk
Source: Int J Mol Sci. 2026 Apr 27;27(9):3860. doi: 10.3390/ijms27093860 (PMC13164271; doi:10.3390/ijms27093860)
Supplement: Supplementary file 1 [file ijms-27-03860-s001.zip › Supplementary_Table_S2.xlsx]

## Sheet: README
Field	Description
Title	Supplementary Table S2. Ranked list of 2,461 unique compounds with PubChem CIDs, source TCM annotations, total prioritization scores, and nominal top-associated hub-gene target(s).
Data scope	The original source library contained 2,685 compound-name entries. After deduplication by PubChem CID, 2,461 unique compounds were retained in this table.
Overall Rank	Original overall ranking carried forward from the source sheet; ordered by descending Total Score.
Compound Name	Compound name or synonym label as provided in the source dataset.
PubChem CID	PubChem Compound Identifier (CID) used for deduplication and cross-reference.
Source TCM	Mapped TCM source herb(s) for the compound. 'N/A' indicates no mapped source was retained in the source dataset.
Total Score	Sum of the six target-wise predicted scores from the source dataset.
Nominal Top-Associated Target(s)	Target(s) with the highest score after rounding the six target-wise scores to one decimal place. This rounding was used to avoid over-interpreting minimal cross-target differences.
Top-Target Tie Status	Interpretation of the nominal top-associated target field: 'Unique' = one target ranked highest after rounding; 'Tied' = more than one but fewer than six targets shared the highest rounded score; 'No clear preference' = all six targets shared the highest rounded score after rounding.
Target set	MFN2, SLC27A3, SMG7, RHOB, AKR1B1, and LCOR.
Table design note	To keep the main supplementary table concise and reduce redundant target-wise repetition, the raw per-target score columns are not shown here.

## Sheet: Table S2
Table S2. Ranked list of unique compounds with PubChem CIDs, source TCM annotations, total prioritization scores, and nominal top-associated hub-gene targets.
Overall Rank	Compound Name	PubChem CID	Source TCM	Total Score	Nominal Top-Associated Target(s)	Top-Target Tie Status
1	TML	6394	CHUAN XIONG; XI XIN	44.2286	MFN2; SLC27A3; SMG7; LCOR	Tied
2	Methanol	887	E ZHU	43.3392	MFN2; SMG7	Tied
3	Methylbutenol	8257	DANG GUI; GAN JIANG	42.1604	MFN2; SMG7	Tied
4	acetic acid	176	BAI SHAO; GUI ZHI; MA HUANG	41.2633	MFN2; SLC27A3; SMG7; RHOB; AKR1B1; LCOR	No clear preference
5	OXL; Oxalic Acid	971	BAI ZHU; DAN SHEN; HU ZHANG	41.2061	MFN2; SLC27A3; SMG7; LCOR	Tied
6	Pyruvic Acid	1060	MO YAO; XUAN SHEN	40.7904	MFN2; SLC27A3; SMG7; RHOB; AKR1B1; LCOR	No clear preference
7	Garcinia Acid	185620	BAN ZHI LIAN	40.6113	MFN2; SLC27A3; SMG7; LCOR	Tied
8	SRT	447315	DANG SHEN	40.1927	MFN2; SLC27A3; SMG7; RHOB; AKR1B1; LCOR	No clear preference
9	(+)-L-Tartaric Acid	444305	DANG SHEN	40.1927	MFN2; SLC27A3; SMG7; RHOB; AKR1B1; LCOR	No clear preference
10	isobutyric acid	6590	HUANG QI; MA HUANG	40.1854	MFN2; SLC27A3; SMG7; RHOB; AKR1B1; LCOR	No clear preference
11	citric acid	311	BAI ZHU; FU PEN ZI; HU ZHANG; JIN YING ZI; MO YAO	40.0416	MFN2; SLC27A3; SMG7; RHOB; LCOR	Tied
12	BU3	225936	BAI SHAO	40.0321	MFN2; SLC27A3; SMG7; LCOR	Tied
13	phytic acid	890	SHAN YAO	40.0012	MFN2; SLC27A3; SMG7; LCOR	Tied
14	2,2-DIMETHYLPENTANE	11542	GAN CAO	39.9059	MFN2; SMG7	Tied
15	Methyl butenone	13143	XI XIN	39.8761	MFN2; SMG7	Tied
16	betaine	247	FANG JI; HUANG QI; NIU XI	39.8634	MFN2; SMG7	Tied
17	GLV	760	HONG HUA	39.8497	MFN2; SMG7	Tied
18	MIPK	11251	DU ZHONG; MA HUANG	39.759	MFN2; SMG7	Tied
19	3,3-Dimethylpentane	11229	GAN CAO	39.7574	MFN2; SMG7	Tied
20	Taurine	1123	QUAN XIE; WU GONG	39.4965	MFN2; SLC27A3; SMG7; RHOB; AKR1B1; LCOR	No clear preference
21	acetaldehyde	177	BAI SHAO; CHI SHAO; GUI ZHI; HUANG BAI; HUANG QI; MA HUANG; NIU XI	39.474	MFN2; SLC27A3; SMG7; RHOB; AKR1B1; LCOR	No clear preference
22	Methylglyoxal	880	GAN CAO	39.4151	MFN2; SLC27A3; SMG7; LCOR	Tied
23	linalool oxide B (cis-THF)	6428573	XI XIN	39.3563	MFN2; SMG7	Tied
24	2-[(2S,5S)-5-ethenyl-5-methyloxolan-2-yl]propan-2-ol	6432254	FU PEN ZI	39.3563	MFN2; SMG7	Tied
25	Tereton	6584	MA HUANG	39.2321	MFN2; SMG7	Tied
26	DL-Glucuronic acid	65041	HUANG QI; SAN QI	39.1857	MFN2; SMG7	Tied
27	choline	305	CHUAN WU; CHUAN XIONG; DANG GUI; DANG SHEN; FU LING; HUANG QI; MO YAO; SHAN YAO; TIAN NAN XING; ZHI MU	39.1742	MFN2; SMG7	Tied
28	D-arabinonic acid	122045	RU XIANG	39.1242	MFN2; SMG7	Tied
29	(1S,4R)-fenchone; (+)-1,3,3-Trimethyl-2-Norbornanone	1201521	GUI ZHI; YIN YANG HUO	39.1183	MFN2; SMG7	Tied
30	(R)-Fenchone; L-(-)-Fenchone; L-Fenchone; L-Fenchone	82229	N/A	39.1183	MFN2; SMG7	Tied
31	Isocitric Acid	1198	MO YAO	39.1091	MFN2; SMG7	Tied
32	D-CAMPHOR	159055	BAI ZHI; E ZHU; GUI ZHI; MA HUANG; XI XIN	39.0866	MFN2	Unique
33	Camphor	2537	BAI SHAO; BAI ZHI; CHUAN XIONG; GAN JIANG; GUI ZHI; MA HUANG; MO YAO; XI XIN	39.0866	MFN2	Unique
34	(S)-camphor; (-)-Camphor	444294	BAI ZHI; BAN ZHI LIAN; E ZHU	39.0866	MFN2	Unique
35	(2R,3S)-2-amino-3-hydroxy-succinic acid	6603868	DU ZHONG	39.0685	MFN2	Unique
36	epicamphor	12309505	XI XIN	39.0682	MFN2	Unique
37	Epi-Camphor	25132	N/A	39.0682	MFN2	Unique
38	Oxophorone	62374	HUANG BAI	39.0516	MFN2; SLC27A3; SMG7; RHOB; AKR1B1; LCOR	No clear preference
39	Acetyl oxide	7918	BAI SHAO	39.0498	MFN2; SLC27A3; SMG7; RHOB; AKR1B1; LCOR	No clear preference
40	Ethyl pivaloylacetate	86950	BAI ZHU	39.0266	MFN2; SLC27A3; SMG7; RHOB; AKR1B1; LCOR	No clear preference
41	Ethanol	702	DANG GUI; MA HUANG; NIU XI	39.0249	MFN2; SLC27A3; SMG7; RHOB; AKR1B1; LCOR	No clear preference
42	Methylhydroxycarbene	11262180	DANG GUI; MA HUANG	39.0249	MFN2; SLC27A3; SMG7; RHOB; AKR1B1; LCOR	No clear preference
43	(-)-beta-Fenchol	61123	BAI ZHI; XI XIN	39.0071	MFN2; SLC27A3; SMG7; RHOB; AKR1B1; LCOR	No clear preference
44	inositol	892	TIAN NAN XING	38.9882	MFN2; SLC27A3; SMG7; RHOB; AKR1B1; LCOR	No clear preference
45	(+)-Borneol	6552009	BAI ZHI; CHI SHAO; E ZHU; FANG JI; GAN JIANG; GUI ZHI; TU SI ZI; XI XIN; ZHI MU	38.973	MFN2; SLC27A3; SMG7; RHOB; AKR1B1; LCOR	No clear preference
46	Borneol	64685	N/A	38.973	MFN2; SLC27A3; SMG7; RHOB; AKR1B1; LCOR	No clear preference
47	()-Borneol; [(1S)-endo]-(-)-Borneol; (-)-Borneol	1201518	BAI ZHI; CHI SHAO; DAN SHEN; E ZHU; FANG JI; GAN JIANG; GUI ZHI; NU ZHEN ZI; TU FU LING; TU SI ZI; XI XIN; YIN YANG HUO; ZHI MU	38.973	MFN2; SLC27A3; SMG7; RHOB; AKR1B1; LCOR	No clear preference
48	Vomifoliol	5280462	HONG HUA; MA QIAN ZI; NU ZHEN ZI	38.9604	MFN2; SLC27A3; SMG7; RHOB; AKR1B1; LCOR	No clear preference
49	D-Arabino-Hex-2-Ulo-Pyranose	2723872	CHUAN WU; DANG SHEN; MO YAO; XUAN SHEN	38.9044	MFN2; SLC27A3; SMG7; RHOB; AKR1B1; LCOR	No clear preference
50	(1S,4aR,6aR,6aS,6bR,8aR,10R,11R,12aR,14bS)-1,10,11-trihydroxy-2,2,6a,6b,9,9,12a-heptamethyl-1,3,4,5,6,6a,7,8,8a,10,11,12,13,14b-tetradecahydropicene-4a-carboxylic acid	15385516	FU PEN ZI	38.8787	MFN2; SLC27A3; SMG7; RHOB; AKR1B1; LCOR	No clear preference
51	NSC733507	471426	DAN SHEN; LEI GONG TENG	38.8641	MFN2; SLC27A3; SMG7; RHOB; AKR1B1; LCOR	No clear preference
52	Tormentic acid	73193	FU PEN ZI; JIN YING ZI; NU ZHEN ZI	38.8641	MFN2; SLC27A3; SMG7; RHOB; AKR1B1; LCOR	No clear preference
53	Tiglic acid	125468	BAI ZHI	38.8597	MFN2; SLC27A3; SMG7; RHOB; AKR1B1; LCOR	No clear preference
54	isoglabrolide	15559941	GAN CAO	38.8112	MFN2; SLC27A3; SMG7; LCOR	Tied
55	(3S,5R,8R,9R,10S,14S)-3,17-dihydroxy-4,4,8,10,14-pentamethyl-2,3,5,6,7,9-hexahydro-1H-cyclopenta[a]phenanthrene-15,16-dione	9841735	BAI SHAO	38.798	MFN2; SLC27A3; SMG7; LCOR	Tied
56	L-Alanine	5950	BAI ZHU; DAN SHEN; SHAN YAO	38.778	MFN2; SLC27A3; SMG7	Tied
57	Isobutyral	6561	MA HUANG; MA QIAN ZI	38.7729	MFN2; SMG7	Tied
58	LOLIOLIDE	100332	DU ZHONG	38.7602	MFN2; SMG7	Tied
59	sclareol	163263	DAN SHEN	38.7403	MFN2; SMG7	Tied
60	Dehydroxylinalool oxide A	522514	MA HUANG	38.7375	MFN2; SMG7	Tied
61	DL-Threonine	205	DAN SHEN; GE GEN; SHAN YAO	38.7097	MFN2; SMG7	Tied
62	Threonin; L-Threonine	6288	DAN SHEN; SHAN YAO; WU GONG	38.7097	MFN2; SMG7	Tied
63	tricyclene	79035	E ZHU; GAN JIANG	38.696	MFN2; SMG7	Tied
64	(R)-2-methylbutyric acid	6950479	GUI ZHI; HONG HUA	38.6784	MFN2; SMG7	Tied
65	Arjungenin	12444386	FU LING	38.6735	MFN2; SMG7	Tied
66	65669-84-3	182497	JIN YING ZI	38.6594	MFN2; SMG7	Tied
67	Niga-ichigoside F1 aglycone	490367	FU PEN ZI	38.6594	MFN2; SMG7	Tied
68	wenjine	101603568	E ZHU	38.6563	MFN2; SMG7	Tied
69	liquoric acid	131751571	GAN CAO	38.6521	MFN2; SMG7	Tied
70	60761-00-4	109010	CHI SHAO	38.6465	MFN2; SMG7	Tied
71	beta-Glycyrrhetinic acid; 18alpha-Glycyrrhetinic Acid	73398	GAN CAO	38.6296	MFN2; SMG7	Tied
72	18beta-glycyrrhetinic acid; Glycyram; Enoxolone; Glycyrrhetin	10114	GAN CAO; LONG GU; MU LI; ZHI GAN CAO	38.6296	MFN2; SMG7	Tied
73	Maslinic acid	73659	FU PEN ZI; JIN YING ZI; MA HUANG	38.6185	MFN2; SMG7	Tied
74	augustic-acid	15560128	CHUAN XIONG	38.6185	MFN2; SMG7	Tied
75	MEK	6569	FU PEN ZI	38.6154	MFN2; SMG7	Tied
76	glucuronic acid; 6556-12-3	94715	GAN CAO	38.6055	MFN2; SMG7	Tied
77	Pomolic acid	382831	JIN YING ZI	38.605	MFN2; SMG7	Tied
78	panaxatriol	73599	SAN QI	38.5955	MFN2; SMG7	Tied
79	TRIPTOTRITERPENIC ACID B	122198190	LEI GONG TENG	38.5885	MFN2; SMG7	Tied
80	(2S,4S,4aR,6aR,6aS,6bR,8aR,10S,12aR,14bS)-4,10-dihydroxy-2,4a,6a,6b,9,9,12a-heptamethyl-1,3,4,5,6,6a,7,8,8a,10,11,12,13,14b-tetradecahydropicene-2-carboxylic acid; Triptotriterpenic acid A	21594203	LEI GONG TENG	38.5885	MFN2; SMG7	Tied
81	rhapontisterone B	21590111	NIU XI	38.5795	MFN2; SMG7	Tied
82	ecdysterone	118701161	CHUAN NIU XI	38.5795	MFN2; SMG7	Tied
83	20-HYDROXYECDYSONE	5459840	CHUAN NIU XI; MO YAO; NIU XI	38.5795	MFN2; SMG7	Tied
84	bicycloelemene	101973934	DANG GUI	38.5781	MFN2; SMG7	Tied
85	orthosphenic acid	20056194	LEI GONG TENG	38.5616	MFN2; SMG7	Tied
86	Artemisia triene	5320377	CHUAN XIONG; XI XIN	38.5526	MFN2; SMG7	Tied
87	Iva	10430	BAI ZHI; GUI ZHI; HONG HUA	38.5152	MFN2; SMG7	Tied
88	(-)-ABA	643732	SHAN YAO	38.5076	MFN2; SMG7	Tied
89	ABSCISIC ACID	5280896	SHAN YAO	38.5076	MFN2; SMG7	Tied
90	14375-45-2	5375199	SHAN YAO	38.5076	MFN2; SMG7	Tied
91	(-)-Epicedrol	6713078	DAN SHEN	38.4948	MFN2	Unique
92	Cedrol	65575	BAI SHAO; BAI ZHI; FU PEN ZI; GUI ZHI; NU ZHEN ZI; TU FU LING; XUAN SHEN	38.4948	MFN2	Unique
93	(3S,4aR,6aR,6bS,8aR,9R,12aS,14aR,14bR)-4,4,6a,6b,8a,11,11,14b-octamethyl-1,2,3,4a,5,6,7,8,9,10,12,12a,14,14a-tetradecahydropicene-3,9-diol	9846221	GE GEN	38.4914	MFN2	Unique
94	TES	81831	RU XIANG	38.4542	MFN2; SLC27A3; SMG7; RHOB; AKR1B1; LCOR	No clear preference
95	Quillaic acid	101810	HU ZHANG	38.4269	MFN2; SLC27A3; SMG7; RHOB; AKR1B1; LCOR	No clear preference
96	24-Hydroxyglycyrrhetic acid	19814101	GAN CAO	38.4248	MFN2; SLC27A3; SMG7; RHOB; AKR1B1; LCOR	No clear preference
97	patchouli alcohol	10955174	FANG JI; MO YAO; XI XIN; YIN YANG HUO	38.4182	MFN2; SLC27A3; SMG7; RHOB; AKR1B1; LCOR	No clear preference
98	SMR000232320	12004524	HUANG BAI	38.4121	MFN2; SLC27A3; SMG7; RHOB; AKR1B1; LCOR	No clear preference
99	glabrolide	90479675	GAN CAO	38.4086	MFN2; SLC27A3; SMG7; RHOB; AKR1B1; LCOR	No clear preference
100	cadinanetriol	23241671	MO YAO	38.3971	MFN2; SLC27A3; SMG7; RHOB; AKR1B1; LCOR	No clear preference
101	L-Valin; L-Valine	6287	BAI ZHU; DAN SHEN; DI LONG; SHAN YAO; WU GONG; YI YI REN	38.3942	MFN2; SLC27A3; SMG7; RHOB; AKR1B1; LCOR	No clear preference
102	24-hydroxycyasterone	152754947	CHUAN NIU XI	38.3929	MFN2; SLC27A3; SMG7; RHOB; AKR1B1; LCOR	No clear preference
103	L-Bornyl acetate	93009	CHUAN XIONG; GAN JIANG; GUI ZHI; MA HUANG; NU ZHEN ZI; RU XIANG; TU FU LING; XI XIN	38.3774	MFN2; SLC27A3; SMG7; RHOB; AKR1B1; LCOR	No clear preference
104	.beta.-Fenchyl acetate, exo-	156660	GAN JIANG	38.3767	MFN2; SLC27A3; SMG7; RHOB; AKR1B1; LCOR	No clear preference
105	aldehydo-D-galactose	3037556	HONG HUA	38.3748	MFN2; SLC27A3; SMG7; RHOB; AKR1B1; LCOR	No clear preference
106	hispidol B	13967183	HUANG BAI	38.3719	MFN2; SLC27A3; SMG7; RHOB; AKR1B1; LCOR	No clear preference
107	(3S,5R,6S,8R,9R,10R,12R,13R,14R,17S)-17-[(2R)-2-hydroxy-6-methylhept-5-en-2-yl]-4,4,8,10,14-pentamethyl-2,3,5,6,7,9,11,12,13,15,16,17-dodecahydro-1H-cyclopenta[a]phenanthrene-3,6,12-triol	9847853	SAN QI	38.3695	MFN2; SLC27A3; SMG7; RHOB; AKR1B1; LCOR	No clear preference
108	(3S,5R,6S,8R,9R,10R,12R,13R,14R,17S)-17-[(2S)-2-hydroxy-6-methylhept-5-en-2-yl]-4,4,8,10,14-pentamethyl-2,3,5,6,7,9,11,12,13,15,16,17-dodecahydro-1H-cyclopenta[a]phenanthrene-3,6,12-triol	11468733	SAN QI	38.3695	MFN2; SLC27A3; SMG7; RHOB; AKR1B1; LCOR	No clear preference
109	Trimethyl citrate	74112	FU LING	38.3503	MFN2; SLC27A3; SMG7; RHOB; AKR1B1; LCOR	No clear preference
110	cabraleone	21625900	MO YAO	38.3462	MFN2; SLC27A3; SMG7; RHOB; AKR1B1; LCOR	No clear preference
111	oleanolic acid	10494	BAI SHAO; CHUAN NIU XI; CHUAN XIONG; DAN SHEN; FU PEN ZI; GAN CAO; HU ZHANG; HUANG BAI; JIN YING ZI; LEI GONG TENG; MA HUANG; NIU XI; NU ZHEN ZI; SAN QI; YIN YANG HUO; ZE LAN	38.3441	MFN2; SLC27A3; SMG7; RHOB; AKR1B1; LCOR	No clear preference
112	3-epioleanolic acid	11869658	NIU XI	38.3441	MFN2; SLC27A3; SMG7; RHOB; AKR1B1; LCOR	No clear preference
113	3-epikatonic acid	10434225	LEI GONG TENG	38.3405	MFN2; SLC27A3; SMG7; RHOB; AKR1B1; LCOR	No clear preference
114	Methose; D-(-)-Fructose	5984	BAI ZHU; SHAN YAO	38.3318	MFN2; SLC27A3; SMG7; RHOB; AKR1B1; LCOR	No clear preference
115	NSC 308879	73498	SAN QI	38.331	MFN2; SLC27A3; SMG7; RHOB; AKR1B1; LCOR	No clear preference
116	RAM	439710	HUANG QI; JIN YING ZI; NU ZHEN ZI	38.3214	MFN2; SLC27A3; SMG7; RHOB; AKR1B1; LCOR	No clear preference
117	salaspermic acid	44593364	LEI GONG TENG	38.3192	MFN2; SLC27A3; SMG7; RHOB; AKR1B1; LCOR	No clear preference
118	aldehydo-L-arabinose	5460291	JIN YING ZI	38.316	MFN2; SLC27A3; SMG7; RHOB; AKR1B1; LCOR	No clear preference
119	Arabinose,d	66308	HONG HUA; HUANG QI	38.316	MFN2; SLC27A3; SMG7; RHOB; AKR1B1; LCOR	No clear preference
120	L-Xyl	95259	SHAN YAO	38.316	MFN2; SLC27A3; SMG7; RHOB; AKR1B1; LCOR	No clear preference
121	(3R)-3-methylpentan-2-one	6999802	FU PEN ZI	38.3107	MFN2; SLC27A3; SMG7; RHOB; AKR1B1; LCOR	No clear preference
122	glycyrrhetol	12310283	GAN CAO	38.3059	MFN2; SLC27A3; SMG7; RHOB; AKR1B1; LCOR	No clear preference
123	cabraleadiol	21625899	MO YAO	38.3048	MFN2; SLC27A3; SMG7; RHOB; AKR1B1; LCOR	No clear preference
124	Triptolidenol; 99694-86-7	3086461	LEI GONG TENG	38.3036	MFN2; SLC27A3; SMG7; RHOB; AKR1B1; LCOR	No clear preference
125	3,22-Dihydroxy-11-oxo-delta(12)-oleanene-27-alpha-methoxycarbonyl-29-oic acid	21669128	GAN CAO	38.2925	MFN2; SLC27A3; SMG7; RHOB; AKR1B1; LCOR	No clear preference
126	Spinoside A	5281325	DANG SHEN; NIU XI	38.29	MFN2; SLC27A3; SMG7; RHOB; AKR1B1; LCOR	No clear preference
127	Soyasapogenol B	115012	GE GEN	38.2784	MFN2; SLC27A3; SMG7; RHOB; AKR1B1; LCOR	No clear preference
128	6892-80-4	94334	XI XIN	38.2681	MFN2; SLC27A3; SMG7; RHOB; AKR1B1; LCOR	No clear preference
129	Rehmaionoside C	11740990	SHU DI HUANG	38.2628	MFN2; SLC27A3; SMG7; RHOB; AKR1B1; LCOR	No clear preference
130	D-Friedoolean-14-en-3-one	92785	DANG SHEN	38.2568	MFN2; SLC27A3; SMG7; RHOB; AKR1B1; LCOR	No clear preference
131	MAE	444266	DU ZHONG	38.2463	MFN2; SLC27A3; SMG7; RHOB; LCOR	Tied
132	kihadanin A	180311	HUANG BAI	38.2369	MFN2; SLC27A3; SMG7; LCOR	Tied
133	MTL; D-Mannitol	6251	JIANG CAN; JIN YING ZI; NU ZHEN ZI; SHU DI HUANG; TIAN NAN XING	38.2327	MFN2; SLC27A3; SMG7; LCOR	Tied
134	sorbitol; D-Sorbitol	5780	DU ZHONG	38.2327	MFN2; SLC27A3; SMG7; LCOR	Tied
135	meso-galactitol; Dulcitol	11850	DU ZHONG; LEI GONG TENG	38.2327	MFN2; SLC27A3; SMG7; LCOR	Tied
136	(1S,4R)-1,7,7-trimethylbicyclo[2.2.1]hept-2-ene	11062489	GUI ZHI	38.2273	MFN2; SLC27A3; SMG7; LCOR	Tied
137	Amyrin	73145	CHI SHAO; LEI GONG TENG; MO YAO; TU SI ZI	38.222	MFN2; SLC27A3; SMG7; LCOR	Tied
138	Beta-Amyrine	15942855	RU XIANG	38.222	MFN2; SLC27A3; SMG7; LCOR	Tied
139	Friedelin	91472	CHI SHAO; DANG SHEN; HUANG BAI; LEI GONG TENG; YI YI REN	38.2183	MFN2; SLC27A3; SMG7; LCOR	Tied
140	Taraxerol	92097	DANG SHEN	38.2129	MFN2; SLC27A3; SMG7; LCOR	Tied
141	(3R,4R,4aR,6aR,6bS,8aR,11R,12S,12aR,14aR,14bS)-3-hydroxy-4,6a,6b,8a,11,12,14b-heptamethyl-14-oxo-1,2,3,4a,5,6,7,8,9,10,11,12,12a,14a-tetradecahydropicene-4-carboxylic acid	9847548	RU XIANG	38.2106	MFN2; SLC27A3; SMG7; LCOR	Tied
142	Diplopterol	164874	GU SUI BU	38.2081	MFN2; SLC27A3; SMG7; LCOR	Tied
143	arjunetin	21152828	ZE LAN	38.2069	MFN2; SLC27A3; SMG7; LCOR	Tied
144	Glucosol; Corosolic Acid	6918774	DAN SHEN; FU PEN ZI; JIN YING ZI	38.1997	MFN2; SLC27A3; SMG7; LCOR	Tied
145	succinic acid	1110	BAI ZHI; BAI ZHU; CHUAN NIU XI; DAN SHEN; DANG GUI; DI LONG; HONG HUA; LEI GONG TENG; MO YAO; NIU XI; SAN LENG; SHU DI HUANG; TIAN NAN XING; TU FU LING; XI XIN; XUAN SHEN	38.1983	MFN2; SLC27A3; SMG7; LCOR	Tied
146	Calcium Phosphate	24456	LONG GU; MU LI	38.1953	MFN2; SLC27A3; SMG7; LCOR	Tied
147	(7aS)-4,4,7a-trimethyl-6,7-dihydro-5H-benzofuran-2-one	157995	HONG HUA	38.1875	MFN2; SLC27A3; SMG7; LCOR	Tied
148	Friedelan-3-Ol	101341	CHI SHAO	38.1836	MFN2; SLC27A3; SMG7; LCOR	Tied
149	16844-71-6; Epifriedelanol	119242	CHI SHAO	38.1836	MFN2; SLC27A3; SMG7; LCOR	Tied
150	TRIPTOTRITERPENIC ACID C	21672627	LEI GONG TENG	38.1806	MFN2; SLC27A3; SMG7; LCOR	Tied
151	PAU	6613	ZHI MU	38.1796	MFN2; SLC27A3; SMG7	Tied
152	phellochin	14021541	HUANG BAI	38.1752	MFN2; SLC27A3; SMG7	Tied
153	3-O-acetyloleanolic acid	151202	NU ZHEN ZI	38.1625	MFN2; SMG7	Tied
154	Canin	442175	LEI GONG TENG	38.1551	MFN2; SMG7	Tied
155	WILFORLIDE B	174362	LEI GONG TENG	38.154	MFN2; SMG7	Tied
156	Hederagenol; hederagenin	73299	BAI SHAO; E ZHU; FU LING; HUANG QI; JIN YING ZI; LEI GONG TENG; SAN LENG; XU DUAN; ZE LAN	38.1416	MFN2; SMG7	Tied
157	2,6-Di-Tert-Butyl-4-Methylphenol	31404	CANG ZHU; CHI SHAO; GAN CAO; MO YAO; SAN QI	38.1361	MFN2; SMG7	Tied
158	poricoic acid D	44424827	FU LING	38.1287	MFN2; SMG7	Tied
159	trans-Sobrerol	854498	RU XIANG	38.1277	MFN2; SMG7	Tied
160	[(3R,5R,8R,9R,10R,13R,14R,17S)-17-[(2S,5S)-5-(2-hydroxypropan-2-yl)-2-methyloxolan-2-yl]-4,4,8,10,14-pentamethyl-2,3,5,6,7,9,11,12,13,15,16,17-dodecahydro-1H-cyclopenta[a]phenanthren-3-yl] acetate	12019028	MO YAO	38.1265	MFN2; SMG7	Tied
161	stachysterone D	15227299	NIU XI	38.1245	MFN2; SMG7	Tied
162	WILFORLIDE A	158477	LEI GONG TENG	38.1127	MFN2; SMG7	Tied
163	Protopanaxadiol	9920281	N/A	38.0979	MFN2; SMG7	Tied
164	(3S,5R,8R,9R,10R,12R,13R,14R,17S)-17-[(2S)-2-hydroxy-6-methylhept-5-en-2-yl]-4,4,8,10,14-pentamethyl-2,3,5,6,7,9,11,12,13,15,16,17-dodecahydro-1H-cyclopenta[a]phenanthrene-3,12-diol; (20S)-Protopanaxadiol	11213350	MO YAO; SAN QI	38.0979	MFN2; SMG7	Tied
165	tripterine; Celastrol	122724	LEI GONG TENG	38.0933	MFN2; SMG7	Tied
166	betonicine	164642	TIAN NAN XING	38.0623	MFN2; SMG7	Tied
167	Sengosterone	185513	CHUAN NIU XI	38.0572	MFN2; SMG7	Tied
168	2,2,3-Trimethylcyclopent-3-ene-1-carboxaldehyde	6430801	CHUAN XIONG	38.0534	MFN2; SMG7	Tied
169	[(2S,3R,4S,5S,6R)-3,4,5-trihydroxy-6-(hydroxymethyl)oxan-2-yl] (1R,2R,4aS,6aR,6aS,6bR,8aR,9R,10R,11R,12aR,14bS)-1,10,11-trihydroxy-9-(hydroxymethyl)-1,2,6a,6b,9,12a-hexamethyl-2,3,4,5,6,6a,7,8,8a,10,11,12,13,14b-tetradecahydropicene-4a-carboxylate	16118969	FU PEN ZI	38.0533	MFN2; SMG7	Tied
170	Faradiol	9846222	FANG JI	38.0495	MFN2; SMG7	Tied
171	DL-Glyceraldehyde	751	DANG SHEN	38.0482	MFN2; SMG7	Tied
172	Izoforon	6544	GAN CAO; MA HUANG	38.0468	MFN2; SMG7	Tied
173	tripterygone	197388	LEI GONG TENG	38.0465	MFN2; SMG7	Tied
174	AKBA	11168203	RU XIANG	38.0438	MFN2; SMG7	Tied
175	(R)-linalool	443158	BAI ZHI; CHUAN XIONG; DAN SHEN; FU PEN ZI; GAN JIANG; GUI ZHI; MA HUANG; NU ZHEN ZI; RU XIANG; TIAN NAN XING; TU FU LING; TU SI ZI; XI XIN; YIN YANG HUO	38.0391	MFN2; SMG7	Tied
176	Friedoolean-14-en-3-yl acetate	94225	DANG SHEN	38.032	MFN2; SMG7	Tied
177	Monoglucuronide F	5104673	NIU XI	38.015	MFN2; SMG7	Tied
178	L-Aspartic Acid	5960	BAI ZHU; DAN SHEN; SHAN YAO; WU GONG	38.0069	MFN2; SMG7	Tied
179	apioglycyrrhizin	195343	GAN CAO	38.0057	MFN2; SMG7	Tied
180	Myricadiol	3084282	XI XIN	38.0038	MFN2; SMG7	Tied
181	Bilobanol	163184092	YIN YANG HUO	38.0006	MFN2; SMG7	Tied
182	Liquorice	3495	GAN CAO	37.9873	MFN2; SMG7	Tied
183	CHEMBL3809596	127043008	GAN CAO	37.9873	MFN2; SMG7	Tied
184	licorice-saponin H2	12889143	GAN CAO	37.9873	MFN2; SMG7	Tied
185	CS-W019908	46878350	GAN CAO	37.9873	MFN2; SMG7	Tied
186	glycyrrhizin; Glycyrrhizic Acid	14982	GAN CAO; ZHI GAN CAO	37.9873	MFN2; SMG7	Tied
187	Uralsaponin A	128229	GAN CAO	37.9873	MFN2; SMG7	Tied
188	uralsaponin B	21124245	GAN CAO	37.9826	MFN2; SMG7	Tied
189	2,3-dehydro-1,8-cineole	523035	XI XIN	37.9794	MFN2; SMG7	Tied
190	Regelindiol A	129521	LEI GONG TENG	37.972	MFN2; SMG7	Tied
191	pinocarvone	121719	MO YAO; XI XIN	37.9571	MFN2; SMG7	Tied
192	1,5,5-trimethyl-6-methylenecyclohexene	578237	CHUAN XIONG	37.9537	MFN2; SMG7	Tied
193	1,5,5,6-tetramethyl-1,3-Cyclohexadiene	10581	DANG GUI	37.9499	MFN2; SMG7	Tied
194	poricoic acid DM	46882757	FU LING	37.9393	MFN2; SMG7	Tied
195	l-Verbenone; 80-57-9	92874	DANG GUI; HONG HUA; MA HUANG; MO YAO; RU XIANG; XI XIN	37.935	MFN2; SMG7	Tied
196	Betulonic acid	122844	JIN YING ZI	37.9334	MFN2; SMG7	Tied
197	cis-Thujopsene	442402	BAI ZHI; DANG GUI; NU ZHEN ZI; XI XIN	37.9241	MFN2; SMG7	Tied
198	ursolic acid	64945	BAN ZHI LIAN; DAN SHEN; DU ZHONG; FU PEN ZI; GAN CAO; JIN YING ZI; LEI GONG TENG; MA HUANG; MA QIAN ZI; NU ZHEN ZI; XU DUAN; XUAN SHEN; ZE LAN	37.9124	MFN2; SMG7	Tied
199	astrachrysoside A	131484	HUANG QI	37.9102	MFN2; SMG7	Tied
200	ECDYSONE	19212	DU ZHONG	37.9094	MFN2; SMG7	Tied
201	Boswellic acid; Beta-Boswellic Acid	168928	RU XIANG	37.9094	MFN2; SMG7	Tied
202	niloticin	44559946	HUANG BAI	37.9088	MFN2; SMG7	Tied
203	Epibetulinic acid	485711	SAN LENG; ZE LAN	37.892	MFN2	Unique
204	Mairin; Betulinic Acid	64971	BAI SHAO; CHI SHAO; DU ZHONG; GAN CAO; HUANG BAI; HUANG QI; LEI GONG TENG; SAN LENG; ZE LAN	37.892	MFN2	Unique
205	Shyobunone	5321293	GAN JIANG	37.8871	MFN2	Unique
206	makisterone B	441830	CHUAN NIU XI	37.8824	MFN2	Unique
207	D-Galactonolactone	439781	HONG HUA	37.8819	MFN2	Unique
208	1,8-cineole; cineole; Eucalyptol	2758	CHUAN WU; CHUAN XIONG; E ZHU; FANG JI; FU PEN ZI; GAN JIANG; GUI ZHI; MA HUANG; MO YAO; RU XIANG; SHAN YAO; TIAN NAN XING; XI XIN; ZE LAN	37.8815	MFN2	Unique
209	Pristimerin	159516	BAI SHAO; CHI SHAO	37.8803	MFN2	Unique
210	licorice-saponin G2; Licoricesaponin G2	14891565	GAN CAO	37.8782	MFN2	Unique
211	dihydroniloticin	73351981	HUANG BAI	37.8675	MFN2	Unique
212	SCHEMBL23054567	5701992	LEI GONG TENG	37.8664	MFN2	Unique
213	2,6-DI-TERT-BUTYLPHENOL	31405	BAI SHAO	37.8636	MFN2	Unique
214	trans-pinocamphone (pinocamphone)	6430551	RU XIANG	37.8611	MFN2	Unique
215	69884-00-0	21633072	N/A	37.8529	MFN2; SLC27A3; SMG7; RHOB; AKR1B1; LCOR	No clear preference
216	Vulgarin	94253	DU ZHONG	37.8467	MFN2; SLC27A3; SMG7; RHOB; AKR1B1; LCOR	No clear preference
217	trans-Verbenol	89664	XI XIN	37.8461	MFN2; SLC27A3; SMG7; RHOB; AKR1B1; LCOR	No clear preference
218	cis-Verbenol	87839	MO YAO	37.8461	MFN2; SLC27A3; SMG7; RHOB; AKR1B1; LCOR	No clear preference
219	Ammonium Glycyrrhizate	62074	ZHI GAN CAO	37.8359	MFN2; SLC27A3; SMG7; RHOB; AKR1B1; LCOR	No clear preference
220	licorice-saponin C2	101589043	GAN CAO	37.8229	MFN2; SLC27A3; SMG7; RHOB; AKR1B1; LCOR	No clear preference
221	precyasterone	102004875	CHUAN NIU XI	37.8187	MFN2; SLC27A3; SMG7; RHOB; AKR1B1; LCOR	No clear preference
222	Astragaloside A	13943299	N/A	37.8161	MFN2; SLC27A3; SMG7; RHOB; AKR1B1; LCOR	No clear preference
223	AstragalosideIV	13943297	HUANG QI	37.8161	MFN2; SLC27A3; SMG7; RHOB; AKR1B1; LCOR	No clear preference
224	Hispidone	21603613	HUANG BAI	37.8145	MFN2; SLC27A3; SMG7; RHOB; AKR1B1; LCOR	No clear preference
225	(2R,3R,4S,5S,6R)-2-[[(3S,5R,6S,8R,9R,10R,12R,13R,14R,17S)-3,12-dihydroxy-17-[(2S)-2-hydroxy-6-methylhept-5-en-2-yl]-4,4,8,10,14-pentamethyl-2,3,5,6,7,9,11,12,13,15,16,17-dodecahydro-1H-cyclopenta[a]phenanthren-6-yl]oxy]-6-(hydroxymethyl)oxane-3,4,5-triol	12855920	SAN QI	37.8134	MFN2; SLC27A3; SMG7; RHOB; AKR1B1; LCOR	No clear preference
226	licorice-saponin B2	13457500	GAN CAO	37.8086	MFN2; SLC27A3; SMG7; RHOB; AKR1B1; LCOR	No clear preference
227	vitamin c; L-Ascorbic Acid	54670067	JIN YING ZI; MA HUANG	37.8066	MFN2; SLC27A3; SMG7; RHOB; AKR1B1; LCOR	No clear preference
228	D-Ascorbic Acid	54690394	JIN YING ZI; MA HUANG	37.8066	MFN2; SLC27A3; SMG7; RHOB; AKR1B1; LCOR	No clear preference
229	BGC	64689	SHAN YAO	37.8038	MFN2; SLC27A3; SMG7; RHOB; AKR1B1; LCOR	No clear preference
230	D-Gal	6036	YI YI REN	37.8038	MFN2; SLC27A3; SMG7; RHOB; AKR1B1; LCOR	No clear preference
231	Alpha-D-Mannose	185698	DANG SHEN	37.8038	MFN2; SLC27A3; SMG7; RHOB; AKR1B1; LCOR	No clear preference
232	Alpha-D-Galactose	439357	TU FU LING	37.8038	MFN2; SLC27A3; SMG7; RHOB; AKR1B1; LCOR	No clear preference
233	HEX	206	GAN CAO	37.8038	MFN2; SLC27A3; SMG7; RHOB; AKR1B1; LCOR	No clear preference
234	GUP	439680	SHAN YAO	37.8038	MFN2; SLC27A3; SMG7; RHOB; AKR1B1; LCOR	No clear preference
235	Methyl 2-chloroacrylate	6659	DU ZHONG	37.7995	MFN2; SLC27A3; SMG7; RHOB; AKR1B1; LCOR	No clear preference
236	(3S)-2,3-dimethylpentane	22810194	GAN CAO	37.795	MFN2; SLC27A3; SMG7; RHOB; AKR1B1; LCOR	No clear preference
237	LUPENONE; lupeone	92158	GE GEN; HUANG QI; MO YAO	37.7909	MFN2; SLC27A3; SMG7; RHOB; AKR1B1; LCOR	No clear preference
238	SMR000875236	46902095	GAN CAO; ZHI GAN CAO	37.7905	MFN2; SLC27A3; SMG7; RHOB; AKR1B1; LCOR	No clear preference
239	(2R,3S,4S,5R,6S)-2-(hydroxymethyl)-6-[(2S)-6-methyl-2-[(3S,5R,6S,8R,9R,10R,12R,13R,14R,17S)-3,6,12-trihydroxy-4,4,8,10,14-pentamethyl-2,3,5,6,7,9,11,12,13,15,16,17-dodecahydro-1H-cyclopenta[a]phenanthren-17-yl]hept-5-en-2-yl]oxyoxane-3,4,5-triol; Ginsenoside F1	9809542	MO YAO; SAN QI	37.7896	MFN2; SLC27A3; SMG7; RHOB; AKR1B1; LCOR	No clear preference
240	Araboglycyrrhizin	101599072	GAN CAO	37.7823	MFN2; SLC27A3; SMG7; RHOB; AKR1B1; LCOR	No clear preference
241	Cyasteron; Cyasterone	119444	CHUAN NIU XI	37.7816	MFN2; SLC27A3; SMG7; RHOB; AKR1B1; LCOR	No clear preference
242	isocyasterone	56841054	CHUAN NIU XI	37.7816	MFN2; SLC27A3; SMG7; RHOB; AKR1B1; LCOR	No clear preference
243	longipinocarvone	535296	FANG JI	37.7774	MFN2; SLC27A3; SMG7; RHOB; AKR1B1; LCOR	No clear preference
244	Oleanolic acid-28-O-beta-D-glucopyranoside	14189384	NU ZHEN ZI	37.7759	MFN2; SLC27A3; SMG7; RHOB; AKR1B1; LCOR	No clear preference
245	alpha-amyrin	73170	BAI ZHU; MA QIAN ZI; MO YAO	37.7683	MFN2; SLC27A3; SMG7; RHOB; AKR1B1; LCOR	No clear preference
246	Ursolic acid deriv.	619164	NU ZHEN ZI	37.7667	MFN2; SLC27A3; SMG7; RHOB; AKR1B1; LCOR	No clear preference
247	Glycerol	753	QUAN XIE; XUAN SHEN	37.7637	MFN2; SLC27A3; SMG7; RHOB; AKR1B1; LCOR	No clear preference
248	tumulosic acid	12314446	FU LING	37.7634	MFN2; SLC27A3; SMG7; RHOB; AKR1B1; LCOR	No clear preference
249	harpagide	93045	XUAN SHEN	37.754	MFN2; SLC27A3; SMG7; RHOB; AKR1B1; LCOR	No clear preference
250	lupeol	259846	CHI SHAO; DANG SHEN; HONG HUA; HUANG QI; MA QIAN ZI; MO YAO; SAN LENG; XUAN SHEN	37.7468	MFN2; SLC27A3; SMG7; RHOB; AKR1B1; LCOR	No clear preference
251	3-Epilupeol; epilupeol	5270628	RU XIANG	37.7468	MFN2; SLC27A3; SMG7; RHOB; AKR1B1; LCOR	No clear preference
252	lup-20(29)-en-3-ol	521518	RU XIANG	37.7468	MFN2; SLC27A3; SMG7; RHOB; AKR1B1; LCOR	No clear preference
253	19889-94-2	88295	MA HUANG	37.7437	MFN2; SLC27A3; SMG7; RHOB; AKR1B1; LCOR	No clear preference
254	simiarenol	12442794	MA QIAN ZI	37.7389	MFN2; SLC27A3; SMG7; RHOB; AKR1B1; LCOR	No clear preference
255	rubrosterone	12315102	CHUAN NIU XI; NIU XI	37.7377	MFN2; SLC27A3; SMG7; RHOB; AKR1B1; LCOR	No clear preference
256	fernenol	12305178	MA QIAN ZI	37.7353	MFN2; SLC27A3; SMG7; RHOB; AKR1B1; LCOR	No clear preference
257	isoarborinol	12305182	YI YI REN	37.7353	MFN2; SLC27A3; SMG7; RHOB; AKR1B1; LCOR	No clear preference
258	Antioxidant No. 33	7311	CHI SHAO; CHUAN WU; HONG HUA	37.7335	MFN2; SLC27A3; SMG7; RHOB; AKR1B1; LCOR	No clear preference
259	D-Serin; D-Serine	71077	BAI ZHU	37.7305	MFN2; SLC27A3; SMG7; RHOB; AKR1B1; LCOR	No clear preference
260	L-Serin; L-Serine	5951	DAN SHEN; SHAN YAO; WU GONG	37.7305	MFN2; SLC27A3; SMG7; RHOB; AKR1B1; LCOR	No clear preference
261	spathulenol	92231	MO YAO	37.73	MFN2; SLC27A3; SMG7; RHOB; AKR1B1; LCOR	No clear preference
262	1H-Cycloprop(e)azulen-7-ol, decahydro-1,1,7-trimethyl-4-methylene-, (1aR-(1aalpha,4aalpha,7beta,7abeta,7balpha))-	6432640	BAI ZHI; CHUAN XIONG; DAN SHEN; GUI ZHI; MA HUANG; SAN QI; XI XIN	37.73	MFN2; SLC27A3; SMG7; RHOB; AKR1B1; LCOR	No clear preference
263	(-)-spathulenol	13854255	CHUAN XIONG	37.73	MFN2; SLC27A3; SMG7; RHOB; AKR1B1; LCOR	No clear preference
264	136458-42-9	178323	FANG JI	37.73	MFN2; SLC27A3; SMG7; RHOB; AKR1B1; LCOR	No clear preference
265	Aristolone	165536	BAI ZHI	37.7281	MFN2; SLC27A3; SMG7; RHOB; AKR1B1; LCOR	No clear preference
266	przewalskin b	51002763	DAN SHEN	37.7252	MFN2; SLC27A3; SMG7; RHOB; AKR1B1; LCOR	No clear preference
267	astragalosideII	13996693	HUANG QI	37.7203	MFN2; SLC27A3; SMG7; RHOB; AKR1B1; LCOR	No clear preference
268	Ammonium Isobutyrate	168034	HUANG QI	37.7186	MFN2; SLC27A3; SMG7; RHOB; AKR1B1; LCOR	No clear preference
269	Tripdiolide	294491	LEI GONG TENG	37.7156	MFN2; SLC27A3; SMG7; RHOB; AKR1B1; LCOR	No clear preference
270	licorice-saponin K2	101589724	GAN CAO	37.715	MFN2; SLC27A3; SMG7; RHOB; AKR1B1; LCOR	No clear preference
271	Dimethyl L-malate	10285815	FU LING	37.7094	MFN2; SLC27A3; SMG7; RHOB; AKR1B1; LCOR	No clear preference
272	Dimethyl D-malate	11062697	CHUAN XIONG	37.7094	MFN2; SLC27A3; SMG7; RHOB; AKR1B1; LCOR	No clear preference
273	Poststerone	441835	CHUAN NIU XI	37.7072	MFN2; SLC27A3; SMG7; RHOB; AKR1B1; LCOR	No clear preference
274	Methyl 3beta-hydroxyurs-12-en-28-oate	470635	JIN YING ZI	37.7059	MFN2; SLC27A3; SMG7; RHOB; AKR1B1; LCOR	No clear preference
275	Ethylisobutyrate	7342	BAI SHAO	37.7032	MFN2; SLC27A3; SMG7; RHOB; AKR1B1; LCOR	No clear preference
276	licorice-saponin J2	14891570	GAN CAO	37.7009	MFN2; SLC27A3; SMG7; RHOB; AKR1B1; LCOR	No clear preference
277	Protoveratrine A	8931	MA QIAN ZI	37.7	MFN2; SLC27A3; SMG7; RHOB; AKR1B1; LCOR	No clear preference
278	manool	3034394	DAN SHEN	37.6981	MFN2; SLC27A3; SMG7; RHOB; AKR1B1; LCOR	No clear preference
279	Inokosterone	441828	NIU XI	37.6887	MFN2; SLC27A3; SMG7; RHOB; AKR1B1; LCOR	No clear preference
280	XYS	6027	JIN YING ZI	37.6757	MFN2; SLC27A3; SMG7; RHOB; AKR1B1; LCOR	No clear preference
281	(-)-Methyl 2-methylbutyrate	644216	XI XIN	37.674	MFN2; SLC27A3; SMG7; RHOB; AKR1B1; LCOR	No clear preference
282	globulol	12304985	YIN YANG HUO	37.6666	MFN2; SLC27A3; SMG7; RHOB; AKR1B1; LCOR	No clear preference
283	(+)-Ledol	11074994	DANG GUI; SAN QI	37.6666	MFN2; SLC27A3; SMG7; RHOB; AKR1B1; LCOR	No clear preference
284	dl-Thujone	261491	RU XIANG; XI XIN	37.6622	MFN2; SLC27A3; SMG7; RHOB; AKR1B1; LCOR	No clear preference
285	sabinol	94147	BAI ZHI	37.6609	MFN2; SLC27A3; SMG7; RHOB; AKR1B1; LCOR	No clear preference
286	ETHYL ACETATE	8857	BAI SHAO; BAI ZHI; HONG HUA; MA HUANG; NIU XI	37.6589	MFN2; SLC27A3; SMG7; RHOB; AKR1B1; LCOR	No clear preference
287	Tripchlorolide	159588	LEI GONG TENG	37.6399	MFN2; SLC27A3; SMG7; RHOB; LCOR	Tied
288	pachymic acid	5484385	FU LING	37.637	MFN2; SLC27A3; SMG7; LCOR	Tied
289	astragalosideI	13996685	HUANG QI	37.6313	MFN2; SLC27A3; SMG7; LCOR	Tied
290	zingibroside r1	10395524	NIU XI	37.6261	MFN2; SLC27A3; SMG7; LCOR	Tied
291	(5R,8R,9R,10R,13R,14R)-4,4,8,10,14-pentamethyl-1,2,5,6,7,9,11,12,13,15-decahydrocyclopenta[a]phenanthren-3-one	12071382	MO YAO	37.6232	MFN2; SLC27A3; SMG7; LCOR	Tied
292	linalyl isobutyrate	6532	XI XIN	37.6213	MFN2; SLC27A3; SMG7; LCOR	Tied
293	epilupeol acetate	21155869	RU XIANG	37.6071	MFN2; SLC27A3; SMG7; LCOR	Tied
294	Cauloside A	441928	XU DUAN	37.6051	MFN2; SLC27A3; SMG7; LCOR	Tied
295	(3R)-2,6,6-trimethyl-3-[(2R,3R,4S,5S,6R)-3,4,5-trihydroxy-6-(hydroxymethyl)oxan-2-yl]oxycyclohexene-1-carboxylic acid	21637711	SHU DI HUANG	37.6046	MFN2; SLC27A3; SMG7; LCOR	Tied
296	EA-fructofuranoside	133590	DANG SHEN	37.6035	MFN2; SLC27A3; SMG7; LCOR	Tied
297	(2R)-2-[(3S,5R,10S,13R,14R,16R,17R)-3,16-dihydroxy-4,4,10,13,14-pentamethyl-2,3,5,6,12,15,16,17-octahydro-1H-cyclopenta[a]phenanthren-17-yl]-6-methylhept-5-enoic acid	10743008	FU LING	37.6033	MFN2; SLC27A3; SMG7; LCOR	Tied
298	Tingenone	101520	LEI GONG TENG; ZHI MU	37.6031	MFN2; SLC27A3; SMG7; LCOR	Tied
299	ginsenoside rh2; (20R)-Ginsenoside Rh2	119307	SAN QI	37.6003	MFN2; SLC27A3; SMG7; LCOR	Tied
300	caryophyllene alcohol	11746218	MO YAO	37.5935	MFN2; SLC27A3; SMG7; LCOR	Tied
301	BUA	264	DANG GUI; DANG SHEN	37.5854	MFN2; SLC27A3; SMG7; LCOR	Tied
302	[(3S)-3,7-dimethylocta-1,6-dien-3-yl] acetate	6999980	FU PEN ZI; NU ZHEN ZI	37.5818	MFN2; SLC27A3; SMG7; LCOR	Tied
303	LINALYL ACETATE	8294	DAN SHEN	37.5818	MFN2; SLC27A3; SMG7; LCOR	Tied
304	[(3R)-3,7-dimethylocta-1,6-dien-3-yl] acetate	442474	DAN SHEN; MA HUANG; MO YAO	37.5818	MFN2; SLC27A3; SMG7; LCOR	Tied
305	astrasieversianin XV	127984	HUANG QI	37.573	MFN2; SMG7	Tied
306	uvaol; NSC 159627	92802	DAN SHEN; MA QIAN ZI	37.5664	MFN2; SMG7	Tied
307	Eucarvone	136330	DANG GUI; MO YAO; RU XIANG; XI XIN; YIN YANG HUO	37.565	MFN2; SMG7	Tied
308	Beta-D-Ribofuranose	447347	DANG SHEN	37.5646	MFN2; SMG7	Tied
309	chikusetsusaponin I; Ginsenoside RG2	21599924	NIU XI; SAN QI	37.5619	MFN2; SMG7	Tied
310	capitasterone	70697320	CHUAN NIU XI	37.5572	MFN2; SMG7	Tied
311	acetylastragaloside I	13136589	HUANG QI	37.5569	MFN2; SMG7	Tied
312	Trochol; Betulin	72326	CHI SHAO; DU ZHONG; FANG JI; HUANG BAI; SAN LENG	37.5457	MFN2; SMG7	Tied
313	1172-78-7	14605585	GU SUI BU	37.5452	MFN2; SMG7	Tied
314	isolinalyl acetate	6430744	MO YAO	37.5416	MFN2; SMG7	Tied
315	Safranal	61041	FU PEN ZI; HONG HUA; MA HUANG	37.5385	MFN2; SMG7	Tied
316	Obacunoic acid	44144270	HUANG BAI	37.5356	MFN2; SMG7	Tied
317	icariside C1	6439265	YIN YANG HUO	37.5349	MFN2; SMG7	Tied
318	melianone	99981	HUANG BAI	37.5266	MFN2; SMG7	Tied
319	achyranthoside c	78172884	NIU XI	37.5217	MFN2; SMG7	Tied
320	Chikusetsusaponin IVa methyl ester	637855	NIU XI	37.5158	MFN2; SMG7	Tied
321	dehydroeburicoic acid	15250826	FU LING	37.5086	MFN2; SMG7	Tied
322	Lyclavatol	11633800	NIU XI	37.5044	MFN2; SMG7	Tied
323	sucrose	5988	BAI SHAO; BAI ZHI; CHI SHAO; CHUAN XIONG; DU ZHONG; HUANG QI; MO YAO; NU ZHEN ZI; SHU DI HUANG	37.502	MFN2; SMG7	Tied
324	myrtenic acid	86840	RU XIANG	37.4945	MFN2; SMG7	Tied
325	3beta-Hydroxy-24-methylene-8-lanostene-21-oic acid	73402	FU LING	37.4864	MFN2; SMG7	Tied
326	achyranthoside E	85118552	NIU XI	37.4846	MFN2; SMG7	Tied
327	MUSCARINE	9308	GUI ZHI	37.4737	MFN2; SMG7	Tied
328	Poricoic acid A	5471851	FU LING	37.4736	MFN2; SMG7	Tied
329	ginsenoside rf	441922	FU LING; MO YAO; SAN QI	37.4641	MFN2; SMG7	Tied
330	Sanchinoside C1; Ginsenoside RG1	441923	FU LING; MO YAO; SAN QI	37.4567	MFN2; SMG7	Tied
331	Phytolaccoside E	125210	DANG GUI	37.4503	MFN2; SMG7	Tied
332	Tiglaldehyde	5321950	MA HUANG	37.4467	MFN2; SMG7	Tied
333	Fernene	441679	GU SUI BU	37.4432	MFN2; SMG7	Tied
334	L-Ile	6306	BAI ZHU; DAN SHEN; RU XIANG; SHAN YAO	37.4426	MFN2; SMG7	Tied
335	GLY; Glycine	750	BAI ZHU; CHUAN WU; DAN SHEN; DANG SHEN; SHAN YAO; WU GONG	37.4227	MFN2; SMG7	Tied
336	CHOLINE CHLORIDE	6209	CHUAN XIONG	37.4213	MFN2; SMG7	Tied
337	Papite; ACROLEIN	7847	GUI ZHI	37.4183	MFN2; SMG7	Tied
338	Soyasaponin I	122097	HUANG QI	37.4132	MFN2; SMG7	Tied
339	24-Methylenecycloartanol	94204	BAI SHAO	37.4114	MFN2; SMG7	Tied
340	Triptonide	65411	LEI GONG TENG	37.4096	MFN2; SMG7	Tied
341	cyclolaudenol	101729	GU SUI BU	37.4059	MFN2; SMG7	Tied
342	Isomangiferolic acid	14034468	ZHI MU	37.3975	MFN2; SMG7	Tied
343	Mangiferolic acid	45270099	ZHI MU	37.3975	MFN2; SMG7	Tied
344	Leucinum	6106	DAN SHEN; SHAN YAO	37.3966	MFN2; SMG7	Tied
345	Dipsacobioside	3593357	XU DUAN	37.3902	MFN2; SMG7	Tied
346	isocurcumenol	10399139	E ZHU	37.3897	MFN2; SMG7	Tied
347	BRN 3094585	167812	E ZHU	37.3892	MFN2; SMG7	Tied
348	Helixin	73296	XU DUAN	37.3832	MFN2; SMG7	Tied
349	ginsenoside Ro	11815492	NIU XI	37.3706	MFN2; SMG7	Tied
350	triptolide	107985	LEI GONG TENG	37.3658	MFN2; SMG7	Tied
351	WILFORNINE E	44584751	LEI GONG TENG	37.3529	MFN2; SMG7	Tied
352	p-mentha-1,5-dien-8-ol	519323	GAN JIANG; MO YAO	37.349	MFN2; SMG7	Tied
353	Tetraneurin A	174868	FANG JI	37.3401	MFN2; SMG7	Tied
354	curcumol	14240392	E ZHU	37.3348	MFN2; SMG7	Tied
355	alpha-Eudesmol	92762	MA HUANG; TU FU LING	37.3345	MFN2; SMG7	Tied
356	1,3,4-trimethyl-3-cyclohexene-1-carboxaldehyde	38621	MA HUANG; XI XIN	37.3286	MFN2; SMG7	Tied
357	beta-Eudesmol	91457	BAI ZHU; CANG ZHU; CHUAN XIONG; E ZHU; GAN JIANG; MA HUANG; MO YAO; SHAN YAO; TU FU LING	37.3256	MFN2; SMG7	Tied
358	jioglutolide	101260546	SHU DI HUANG	37.3255	MFN2; SMG7	Tied
359	2H-3,9a-Methano-1-benzoxepin-9-methanol, octahydro-2,2,5a-trimethyl-, (3R-(3alpha,5aalpha,9alpha,9aalpha))-	128735	TU FU LING	37.3245	MFN2; SMG7	Tied
360	cedrelone	21596358	MO YAO	37.3237	MFN2; SMG7	Tied
361	Araloside A	10079497	NIU XI	37.3213	MFN2; SMG7	Tied
362	epi-10- .gamma.-Eudesmol	6430754	E ZHU; GUI ZHI	37.3144	MFN2; SMG7	Tied
363	(2R-cis)-1,2,3,4,4a,5,6,7-Octahydro-alpha,alpha,4a,8-tetramethyl-2-naphthalenemethanol	6432005	BAI ZHI; MA HUANG	37.3144	MFN2; SMG7	Tied
364	achyranthoside D	85112371	NIU XI	37.3134	MFN2; SMG7	Tied
365	Ginsenoside Re; Chikusetsusaponin IVc	441921	FU LING; MO YAO; SAN QI	37.301	MFN2	Unique
366	Cyclolaudenol acetate	6427354	GU SUI BU	37.2992	MFN2	Unique
367	atractylenolide iii	155948	BAI ZHU; CANG ZHU; CHUAN WU; DANG SHEN	37.2961	MFN2	Unique
368	juniper camphor	5318734	BAI ZHU	37.2943	MFN2	Unique
369	trametenolic acid	12309443	FU LING	37.2902	MFN2	Unique
370	kihadalactone B	374818	HUANG BAI	37.2889	MFN2	Unique
371	Poricoic acid B	5471852	FU LING	37.2883	MFN2	Unique
372	N3-Oxalyl-L-2,3-diaminopropanoate	440259	SAN QI	37.2875	MFN2	Unique
373	paramiltioic acid	375116	DAN SHEN	37.2872	MFN2	Unique
374	ginsenoside rg3	9918693	SAN QI	37.2871	MFN2	Unique
375	AMG	76935	NU ZHEN ZI	37.2855	MFN2	Unique
376	pent-3-en-2-one	12248	NIU XI	37.2799	MFN2	Unique
377	ginsenoside f2	9918692	SAN QI	37.2797	MFN2	Unique
378	gamma-Terpineol	11467	MA HUANG	37.2765	MFN2	Unique
379	Chikusetsusaponin V methyl ester	14447752	NIU XI	37.2763	MFN2	Unique
380	1-terpineol	11468	CHUAN XIONG; MA HUANG	37.2649	MFN2	Unique
381	(S)-2,2,3-Trimethylcyclopent-3-ene-1-acetaldehyde	90969	CHUAN XIONG; RU XIANG; XI XIN	37.2644	MFN2	Unique
382	trans-p-2-Menthen-1-ol	122484	XI XIN	37.2613	MFN2	Unique
383	L-Glutamic Acid	33032	BAI ZHU; DAN SHEN; DI LONG; SHAN YAO; WU GONG	37.2601	MFN2	Unique
384	delta-Terpineol	81722	XI XIN	37.2589	MFN2	Unique
385	alpha-terpineol	17100	RU XIANG	37.2578	MFN2	Unique
386	(L)-alpha-Terpineol; (-)-Alpha-Terpineol	443162	BAI ZHI; CHUAN XIONG; DANG GUI; E ZHU; FU PEN ZI; GAN CAO; GAN JIANG; GUI ZHI; MA HUANG; TIAN NAN XING; TU FU LING; TU SI ZI; XI XIN; YIN YANG HUO; ZHI MU	37.2578	MFN2	Unique
387	nomilin	72320	HUANG BAI	37.2533	MFN2; SLC27A3; SMG7; RHOB; AKR1B1; LCOR	No clear preference
388	cycloartenone	12305360	GU SUI BU	37.2443	MFN2; SLC27A3; SMG7; RHOB; AKR1B1; LCOR	No clear preference
389	cis-p-2-menthen- 1-ol	6427100	FU PEN ZI	37.2295	MFN2; SLC27A3; SMG7; RHOB; AKR1B1; LCOR	No clear preference
390	reptoside	44584096	DU ZHONG	37.2224	MFN2; SLC27A3; SMG7; RHOB; AKR1B1; LCOR	No clear preference
391	delta-elemene	12309449	BAI ZHI; XI XIN	37.2102	MFN2; SLC27A3; SMG7; RHOB; AKR1B1; LCOR	No clear preference
392	Ajugoside	179611	SHU DI HUANG	37.2013	MFN2; SLC27A3; SMG7; RHOB; AKR1B1; LCOR	No clear preference
393	9,19-cyclolanost-24-en-3-ol	129660864	BAN ZHI LIAN	37.2007	MFN2; SLC27A3; SMG7; RHOB; AKR1B1; LCOR	No clear preference
394	cyclosativene	519960	FU PEN ZI	37.2005	MFN2; SLC27A3; SMG7; RHOB; AKR1B1; LCOR	No clear preference
395	poricoic acid C	56668247	FU LING	37.1961	MFN2; SLC27A3; SMG7; RHOB; AKR1B1; LCOR	No clear preference
396	Ditertbutyl phthalate	121712	SAN QI	37.1946	MFN2; SLC27A3; SMG7; RHOB; AKR1B1; LCOR	No clear preference
397	2,2-dimethylcyclohexanol	557637	BAI SHAO	37.1936	MFN2; SLC27A3; SMG7; RHOB; AKR1B1; LCOR	No clear preference
398	1-Ethenyl-1-Methyl-2,4-Bis(Prop-1-En-2-Yl)Cyclohexane	10583	RU XIANG	37.1858	MFN2; SLC27A3; SMG7; RHOB; AKR1B1; LCOR	No clear preference
399	beta-elemene	6918391	BAI SHAO; BAI ZHI; CANG ZHU; CHUAN XIONG; DAN SHEN; DANG GUI; E ZHU; FANG JI; FU LING; FU PEN ZI; GAN JIANG; GUI ZHI; HUANG BAI; MO YAO; SAN LENG; SAN QI; TIAN NAN XING; XI XIN	37.1858	MFN2; SLC27A3; SMG7; RHOB; AKR1B1; LCOR	No clear preference
400	-cis-.beta.-Elemene diastereomer	6431152	CHUAN XIONG; GAN JIANG	37.1858	MFN2; SLC27A3; SMG7; RHOB; AKR1B1; LCOR	No clear preference
401	notoginsenosider1; Notoginsenoside R1	441934	SAN QI	37.1827	MFN2; SLC27A3; SMG7; RHOB; AKR1B1; LCOR	No clear preference
402	carotol	442347	CHUAN XIONG	37.1804	MFN2; SLC27A3; SMG7; RHOB; AKR1B1; LCOR	No clear preference
403	propyl (2R)-2-hydroxypropanoate	10654258	BAI SHAO	37.1775	MFN2; SLC27A3; SMG7; RHOB; AKR1B1; LCOR	No clear preference
404	CCRIS 1712; 6754-20-7	72503	MA QIAN ZI	37.1756	MFN2; SLC27A3; SMG7; RHOB; AKR1B1; LCOR	No clear preference
405	WILFORNINE J	10963772	LEI GONG TENG	37.1665	MFN2; SLC27A3; SMG7; RHOB; AKR1B1; LCOR	No clear preference
406	33627-28-0	14466541	N/A	37.1644	MFN2; SLC27A3; SMG7; RHOB; AKR1B1; LCOR	No clear preference
407	Isovaleral	11552	FU PEN ZI; GAN JIANG	37.1556	MFN2; SLC27A3; SMG7; RHOB; AKR1B1; LCOR	No clear preference
408	Enhydrin	5281441	TU FU LING	37.1511	MFN2; SLC27A3; SMG7; RHOB; AKR1B1; LCOR	No clear preference
409	Prenol	11173	MA HUANG	37.1494	MFN2; SLC27A3; SMG7; RHOB; AKR1B1; LCOR	No clear preference
410	chikusetsusaponin IVA butyl ester	44566502	NIU XI	37.1492	MFN2; SLC27A3; SMG7; RHOB; AKR1B1; LCOR	No clear preference
411	Campherenol	91747494	GAN JIANG; XI XIN	37.1438	MFN2; SLC27A3; SMG7; RHOB; AKR1B1; LCOR	No clear preference
412	4-Carvomenthenol	11230	BAI ZHI; CHUAN WU; GAN JIANG; HUANG BAI	37.1294	MFN2; SLC27A3; SMG7; RHOB; AKR1B1; LCOR	No clear preference
413	(+)-Terpinen-4-Ol	2724161	CHUAN XIONG; GUI ZHI; HONG HUA; MA HUANG; TU FU LING	37.1294	MFN2; SLC27A3; SMG7; RHOB; AKR1B1; LCOR	No clear preference
414	(R)-p-Menth-1-en-4-ol	5325830	BAI ZHI; CHUAN XIONG; DAN SHEN; E ZHU; GUI ZHI; MO YAO; RU XIANG; XI XIN	37.1294	MFN2; SLC27A3; SMG7; RHOB; AKR1B1; LCOR	No clear preference
415	Obacunone	119041	HUANG BAI	37.1078	MFN2; SLC27A3; SMG7; RHOB; AKR1B1; LCOR	No clear preference
416	longipinene	12311396	MO YAO	37.1053	MFN2; SLC27A3; SMG7; RHOB; AKR1B1; LCOR	No clear preference
417	tirucallol	101257	RU XIANG	37.097	MFN2; SLC27A3; SMG7; RHOB; AKR1B1; LCOR	No clear preference
418	junipene	1796220	HONG HUA; YIN YANG HUO	37.0969	MFN2; SLC27A3; SMG7; RHOB; AKR1B1; LCOR	No clear preference
419	(2R)-5-methylhexan-2-ol	6999721	HONG HUA	37.0899	MFN2; SLC27A3; SMG7; RHOB; AKR1B1; LCOR	No clear preference
420	Helenalin	23205	DU ZHONG	37.0887	MFN2; SLC27A3; SMG7; RHOB; AKR1B1; LCOR	No clear preference
421	(Z)-2-[[(Z)-2-methylbut-2-enoyl]oxymethyl]but-2-enoic acid	6440421	DANG GUI	37.0743	MFN2; SLC27A3; SMG7; RHOB; AKR1B1; LCOR	No clear preference
422	52705-93-8	11679800	SAN QI	37.0721	MFN2; SLC27A3; SMG7; RHOB; AKR1B1; LCOR	No clear preference
423	raffinose	439242	BAN ZHI LIAN; MO YAO; SHU DI HUANG; TIAN NAN XING; ZE LAN	37.0526	MFN2; SLC27A3; SMG7; RHOB; AKR1B1; LCOR	No clear preference
424	SPBio_000310	6710676	DU ZHONG	37.047	MFN2; SLC27A3; SMG7; RHOB; LCOR	Tied
425	(-)-oplopanone	10466745	MO YAO	37.0459	MFN2; SLC27A3; SMG7; RHOB; LCOR	Tied
426	curcumalactone	15071433	E ZHU	37.0274	MFN2; SLC27A3; SMG7; LCOR	Tied
427	Damascenone	62775	DU ZHONG; MA HUANG; NU ZHEN ZI; YIN YANG HUO	37.0256	MFN2; SLC27A3; SMG7; LCOR	Tied
428	aristolene	530421	FANG JI; XI XIN	37.0232	MFN2; SLC27A3; SMG7; LCOR	Tied
429	darutoside	44715524	DANG SHEN; GU SUI BU; SHAN YAO	37.0141	MFN2; SLC27A3; SMG7; LCOR	Tied
430	(+)-ALPHA-FUNEBRENE	6552024	CHUAN XIONG	37.0118	MFN2; SLC27A3; SMG7; LCOR	Tied
431	Cedrene	521207	CHUAN XIONG	37.0118	MFN2; SLC27A3; SMG7; LCOR	Tied
432	(-)-alpha-cedrene	6431015	BAI SHAO; FU PEN ZI; GAN JIANG; GUI ZHI; HONG HUA; SAN QI	37.0118	MFN2; SLC27A3; SMG7; LCOR	Tied
433	calarene	28481	BAI ZHI; E ZHU; FU PEN ZI; MO YAO; XI XIN	37.0106	MFN2; SLC27A3; SMG7; LCOR	Tied
434	DL-Asparagine Monohydrate	522362	NIU XI	37.0019	MFN2; SLC27A3; SMG7; LCOR	Tied
435	patchoulene	91746471	CANG ZHU	36.9981	MFN2; SLC27A3; SMG7; LCOR	Tied
436	Lokundjosid [German]	3032517	MA QIAN ZI	36.9949	MFN2; SLC27A3; SMG7; LCOR	Tied
437	Lokundjoside	441865	MA QIAN ZI	36.9949	MFN2; SLC27A3; SMG7; LCOR	Tied
438	ISOMALTOSE	439193	DU ZHONG	36.9946	MFN2; SLC27A3; SMG7; LCOR	Tied
439	cyperene	12308843	CANG ZHU; MO YAO	36.9581	MFN2; SMG7	Tied
440	2-ethylidene-1,1-dimethyl-cyclopentane	572948	MA HUANG	36.9569	MFN2; SMG7	Tied
441	(2R)-2-methylbutan-1-ol	637572	MA HUANG	36.9561	MFN2; SMG7	Tied
442	cis-5-Hydroxy-p-menth-1(6)-en-2-one	6429208	RU XIANG	36.9558	MFN2; SMG7	Tied
443	Maltose	439186	N/A	36.9544	MFN2; SMG7	Tied
444	1-alpha-Terpinyl acetate	93317	FU PEN ZI	36.9499	MFN2; SMG7	Tied
445	BetaGlc(1->2)BetaGal	5321399	ZHI MU	36.9494	MFN2; SMG7	Tied
446	GAILLARDIN	267247	SAN LENG	36.9379	MFN2; SMG7	Tied
447	ginsenoside rb1	9898279	FU LING; MA QIAN ZI; MO YAO; SAN QI	36.935	MFN2; SMG7	Tied
448	(+)-1,5-Epoxy-nor-ketoguaia-11-ene	5317152	GAN JIANG	36.925	MFN2; SMG7	Tied
449	(-)-alpha-Pinene	440968	BAI ZHI; CHUAN XIONG; DANG GUI; DANG SHEN; FU PEN ZI; GAN JIANG; GUI ZHI; MA HUANG; MO YAO; NU ZHEN ZI; RU XIANG; XI XIN	36.9083	MFN2; SMG7	Tied
450	ALPHA-IONONE	5282108	MA HUANG	36.8929	MFN2; SMG7	Tied
451	24190-29-2	5498521	YIN YANG HUO	36.8929	MFN2; SMG7	Tied
452	Ginsenoside Rb2	6917976	FU LING; MO YAO; SAN QI	36.8923	MFN2; SMG7	Tied
453	ginsenoside rb3; W6V49A8FJQ	12912363	MO YAO; SAN QI	36.8923	MFN2; SMG7	Tied
454	(-)-nopinene	440967	CHUAN XIONG; FU PEN ZI; GAN JIANG; GUI ZHI; MA HUANG; MO YAO; NU ZHEN ZI; RU XIANG; XI XIN	36.8883	MFN2; SMG7	Tied
455	Caryophyllene oxide; (-)-Caryophyllene oxide; (-)-Epoxycaryophyllene	1742210	BAI ZHI; BAN ZHI LIAN; E ZHU; GUI ZHI; HONG HUA; MA HUANG; MO YAO; RU XIANG; TIAN NAN XING; XI XIN; ZHI MU	36.8834	MFN2; SMG7	Tied
456	TNP00297	6604672	DAN SHEN	36.8834	MFN2; SMG7	Tied
457	D-Camphene	92221	BAI ZHU; CHUAN XIONG; DAN SHEN; E ZHU; FANG JI; GAN JIANG; GUI ZHI; MO YAO; RU XIANG; XI XIN	36.8815	MFN2; SMG7	Tied
458	(-)-Comphene	440966	BAI ZHI; GAN JIANG; GUI ZHI; XI XIN	36.8815	MFN2; SMG7	Tied
459	CHEBI:7	443156	CHUAN XIONG; DANG GUI; GUI ZHI; MO YAO; RU XIANG	36.8803	MFN2; SMG7	Tied
460	ginsenoside rc	12855889	SAN QI	36.8803	MFN2; SMG7	Tied
461	Car-3-ene; 3-Carene	26049	E ZHU; FU PEN ZI; RU XIANG; XI XIN	36.8803	MFN2; SMG7	Tied
462	macranthoidin A	14564503	XU DUAN	36.8773	MFN2; SMG7	Tied
463	Sarmentoloside	441869	XI XIN	36.8591	MFN2; SMG7	Tied
464	.alpha.-Carene	6430755	BAI ZHI	36.8587	MFN2; SMG7	Tied
465	2,3-dimethylhexane	11447	GAN CAO	36.8567	MFN2; SMG7	Tied
466	Dihydro-beta-ionone	519382	MA HUANG; SHU DI HUANG; TU FU LING	36.8509	MFN2; SMG7	Tied
467	Hopene	101012596	GU SUI BU	36.836	MFN2; SMG7	Tied
468	Wilformine	44584752	LEI GONG TENG	36.8325	MFN2; SMG7	Tied
469	euonine	13918136	LEI GONG TENG	36.8325	MFN2; SMG7	Tied
470	Colubrinoside	441915	MA QIAN ZI	36.8258	MFN2; SMG7	Tied
471	Hypodiolide A	72369	LEI GONG TENG	36.8247	MFN2; SMG7	Tied
472	Stachyose	439531	SHU DI HUANG	36.823	MFN2; SMG7	Tied
473	biatractylolide	11225032	BAI ZHU	36.815	MFN2; SMG7	Tied
474	Crystal VI; L-Asparagine	6267	HUANG QI; NIU XI; XUAN SHEN	36.8026	MFN2; SMG7	Tied
475	Cyclobutanol, 1-ethyl-	145025	GAN CAO	36.8019	MFN2; SMG7	Tied
476	niuxixinsterone A	171117819	NIU XI	36.7943	MFN2; SMG7	Tied
477	leonuride; Ajugol	6325127	SHU DI HUANG	36.7857	MFN2; SMG7	Tied
478	Macranthoidin B	71307567	XU DUAN	36.7813	MFN2; SMG7	Tied
479	Dimethyl Fumarate	637568	GAN JIANG; MA HUANG	36.7666	MFN2; SMG7	Tied
480	Maytanbutacine	21678373	MA QIAN ZI	36.7611	MFN2; SMG7	Tied
481	2,4-Dimethylhexane	11511	XI XIN	36.753	MFN2; SMG7	Tied
482	17-Hydroxy-10,13,17-Trimethyl-2,6,7,8,9,11,12,14,15,16-Decahydro-1H-Cyclopenta[A]Phenanthren-3-One	4160	RU XIANG	36.7507	MFN2; SMG7	Tied
483	Methyltestosterone	6010	GAN JIANG; RU XIANG	36.7507	MFN2; SMG7	Tied
484	Neoxanthin	5282217	LEI GONG TENG	36.7472	MFN2; SMG7	Tied
485	Ethyl glucoside	121667	FU LING	36.7396	MFN2; SMG7	Tied
486	gem-Dimethylcyclopentane	15421	CHUAN XIONG	36.737	MFN2; SMG7	Tied
487	(1R,5R)-1-isopropyl-4-methylenebicyclo[3.1.0]hexane	10887971	RU XIANG	36.72	MFN2; SMG7	Tied
488	(1S,5S)-1-isopropyl-4-methylenebicyclo[3.1.0]hexane	11051711	CHUAN XIONG; E ZHU; FU PEN ZI; GAN JIANG; MA HUANG; MO YAO; XI XIN	36.72	MFN2; SMG7	Tied
489	5-isopropyl-2-methylbicyclo[3.1.0]hex-2-ene	17868	CHUAN XIONG; DAN SHEN; FU PEN ZI; GAN JIANG; MO YAO; RU XIANG; XI XIN	36.7178	MFN2; SMG7	Tied
490	Cerevisterol	10181133	FU LING	36.7132	MFN2; SMG7	Tied
491	limonin	179651	CANG ZHU; HU ZHANG; HUANG BAI; SAN QI	36.7011	MFN2; SMG7	Tied
492	beta-Chamigrene	442353	CANG ZHU; DAN SHEN; DANG GUI; XI XIN	36.6978	MFN2	Unique
493	przewalskin a	16090911	DAN SHEN	36.6892	MFN2	Unique
494	linalyl butyrate	62321	RU XIANG	36.6764	MFN2	Unique
495	4415-87-6	107280	GUI ZHI	36.6709	MFN2	Unique
496	6-methyl-3,5-heptadiene-2-one	5370101	MO YAO	36.6579	MFN2	Unique
497	Beta-Glucan	439262	FU LING	36.6556	MFN2; SLC27A3; SMG7; RHOB; AKR1B1; LCOR	No clear preference
498	1-Peroxyferolide	442290	DANG SHEN	36.6554	MFN2; SLC27A3; SMG7; RHOB; AKR1B1; LCOR	No clear preference
499	Isohexane	7892	FU PEN ZI; GAN CAO	36.6477	MFN2; SLC27A3; SMG7; RHOB; AKR1B1; LCOR	No clear preference
500	C2H5CH=CHCOOH	638122	MA HUANG	36.6179	MFN2; SLC27A3; SMG7; RHOB; AKR1B1; LCOR	No clear preference
501	Sulcatone	9862	GAN JIANG; GUI ZHI; MA HUANG	36.603	MFN2; SLC27A3; SMG7; RHOB; AKR1B1; LCOR	No clear preference
502	2,2,2-triethoxyethanol	5322034	FANG JI	36.5998	MFN2; SLC27A3; SMG7; RHOB; AKR1B1; LCOR	No clear preference
503	4-Methyl-6-hepten-3-one	117297	DANG GUI	36.5946	MFN2; SLC27A3; SMG7; RHOB; AKR1B1; LCOR	No clear preference
504	myrtenal	61130	MO YAO	36.593	MFN2; SLC27A3; SMG7; RHOB; AKR1B1; LCOR	No clear preference
505	3-Methylpentane	7282	GAN CAO	36.5831	MFN2; SLC27A3; SMG7; RHOB; AKR1B1; LCOR	No clear preference
506	Kainic Acid	10255	DANG GUI	36.58	MFN2; SLC27A3; SMG7; RHOB; AKR1B1; LCOR	No clear preference
507	2-Caren-10-al	556516	DU ZHONG; GAN CAO; MA HUANG	36.5783	MFN2; SLC27A3; SMG7; RHOB; AKR1B1; LCOR	No clear preference
508	songorine	71456946	CAO WU	36.5648	MFN2; SLC27A3; SMG7; RHOB; AKR1B1; LCOR	No clear preference
509	lepenine	194909	CAO WU	36.5445	MFN2; SLC27A3; SMG7; RHOB; AKR1B1; LCOR	No clear preference
510	rehmannioside C	125181686	SHU DI HUANG	36.5434	MFN2; SLC27A3; SMG7; RHOB; AKR1B1; LCOR	No clear preference
511	2,5-Dimethoxybenzoquinone	101405	LEI GONG TENG	36.5382	MFN2; SLC27A3; SMG7; RHOB; AKR1B1; LCOR	No clear preference
512	beiwutine	21627927	CAO WU	36.5371	MFN2; SLC27A3; SMG7; RHOB; AKR1B1; LCOR	No clear preference
513	(4R)-limonene 1beta,2beta-epoxide	6857487	HUANG BAI	36.5356	MFN2; SLC27A3; SMG7; RHOB; AKR1B1; LCOR	No clear preference
514	Pyrethrin II	5281555	HONG HUA	36.5323	MFN2; SLC27A3; SMG7; RHOB; AKR1B1; LCOR	No clear preference
515	Kihadalactone A	374817	HUANG BAI	36.5248	MFN2; SLC27A3; SMG7; RHOB; AKR1B1; LCOR	No clear preference
516	C09704	5281525	RU XIANG	36.5186	MFN2; SLC27A3; SMG7; RHOB; AKR1B1; LCOR	No clear preference
517	Peruviol	5356544	BAI ZHI; GAN JIANG; GUI ZHI; MA HUANG	36.5186	MFN2; SLC27A3; SMG7; RHOB; AKR1B1; LCOR	No clear preference
518	(3R,6E)-Nerolidol	11241545	BAI SHAO; BAI ZHI; GAN JIANG; GUI ZHI; MA HUANG; XI XIN	36.5186	MFN2; SLC27A3; SMG7; RHOB; AKR1B1; LCOR	No clear preference
519	napelline	17749282	CAO WU	36.5168	MFN2; SLC27A3; SMG7; RHOB; AKR1B1; LCOR	No clear preference
520	Anemonin	46173847	N/A	36.4916	MFN2; SLC27A3; SMG7; RHOB; AKR1B1; LCOR	No clear preference
521	selina-4(14),7(11)-dien-8-one	13986100	BAI ZHU; CANG ZHU	36.4867	MFN2; SLC27A3; SMG7; RHOB; AKR1B1; LCOR	No clear preference
522	Peroxyergosterol; Ergosterol peroxide	5351516	FU LING; GUI ZHI; LEI GONG TENG	36.486	MFN2; SLC27A3; SMG7; RHOB; AKR1B1; LCOR	No clear preference
523	4-Aminobutyric Acid	223130	N/A	36.4643	MFN2; SLC27A3; SMG7; RHOB; AKR1B1; LCOR	No clear preference
524	bicyclo[3.1.1]hept-2-ene-2-methanol, 6,6-dimethyl-	10582	BAI SHAO	36.4603	MFN2; SLC27A3; SMG7; RHOB; AKR1B1; LCOR	No clear preference
525	19894-97-4	88301	BAI ZHI; GAN JIANG; GUI ZHI; MA HUANG; MO YAO; XI XIN	36.4603	MFN2; SLC27A3; SMG7; RHOB; AKR1B1; LCOR	No clear preference
526	6-Methylheptan-2-one	13572	MA HUANG	36.4564	MFN2; SLC27A3; SMG7; RHOB; AKR1B1; LCOR	No clear preference
527	myrrhanone A	102242791	MO YAO	36.4514	MFN2; SLC27A3; SMG7; RHOB; AKR1B1; LCOR	No clear preference
528	Urea	1176	GAN CAO	36.4405	MFN2; SLC27A3; SMG7; RHOB; LCOR	Tied
529	wilfortrine	44583780	LEI GONG TENG	36.4402	MFN2; SLC27A3; SMG7; RHOB; LCOR	Tied
530	Melittoside	11968737	SHU DI HUANG	36.4345	MFN2; SLC27A3; SMG7; LCOR	Tied
531	2-ethoxypropanol	29420	GUI ZHI	36.4279	MFN2; SLC27A3; SMG7; LCOR	Tied
532	NOOTKATONE	1268142	FANG JI	36.4249	MFN2; SLC27A3; SMG7; LCOR	Tied
533	commiferin	91864439	MO YAO	36.4232	MFN2; SLC27A3; SMG7; LCOR	Tied
534	WILFORNINE D	44584750	LEI GONG TENG	36.4201	MFN2; SLC27A3; SMG7; LCOR	Tied
535	(S)-1-Boc-3-methylpiperazine	7023035	MA HUANG	36.4102	MFN2; SLC27A3; SMG7; LCOR	Tied
536	Rehmaglutin A	5320903	SHU DI HUANG	36.4039	MFN2; SLC27A3; SMG7; LCOR	Tied
537	Guaiol	227829	CANG ZHU; GUI ZHI; MA HUANG	36.3971	MFN2; SLC27A3; SMG7; LCOR	Tied
538	karakoline	441742	CAO WU	36.3937	MFN2; SLC27A3; SMG7; LCOR	Tied
539	Loganic acid	89640	MA QIAN ZI	36.3885	MFN2; SLC27A3; SMG7; LCOR	Tied
540	8-epi-Loganic acid	158144	LEI GONG TENG; SHU DI HUANG	36.3885	MFN2; SLC27A3; SMG7; LCOR	Tied
541	Secoxyloganin	162868	MA QIAN ZI	36.3868	MFN2; SLC27A3; SMG7; LCOR	Tied
542	T-Cadinol; tau-cadinol	160799	BAI ZHI; GUI ZHI; MO YAO; XI XIN	36.3847	MFN2; SLC27A3; SMG7; LCOR	Tied
543	T-Muurolol	3084331	BAI ZHI; GUI ZHI	36.3847	MFN2; SLC27A3; SMG7; LCOR	Tied
544	19435-97-3	3084311	GUI ZHI	36.3847	MFN2; SLC27A3; SMG7; LCOR	Tied
545	oxypaeoniflorin	21631105	BAI SHAO; CHI SHAO	36.3757	MFN2; SLC27A3; SMG7	Tied
546	phyllocladene	101289537	RU XIANG	36.3657	MFN2; SMG7	Tied
547	Anemarrhenasaponin-I	101672279	ZHI MU	36.3434	MFN2; SMG7	Tied
548	CHD; Cholic Acid	221493	MA HUANG	36.3169	MFN2; SMG7	Tied
549	24253-30-3	141082	BAI SHAO	36.315	MFN2; SMG7	Tied
550	2,6-Dimethylhepta-1,5-diene	81203	MO YAO	36.3149	MFN2; SMG7	Tied
551	Areginal	8025	FU PEN ZI; NIU XI	36.3121	MFN2; SMG7	Tied
552	142182-52-3	126634	LEI GONG TENG	36.2906	MFN2; SMG7	Tied
553	Daminozide	15331	CHUAN XIONG	36.2859	MFN2; SMG7	Tied
554	3,5-diformyl-2,4-dihydroxy-6-methylbenzoic acid	85864742	MA HUANG	36.2783	MFN2; SMG7	Tied
555	catapol	24721256	SHU DI HUANG; XUAN SHEN	36.2665	MFN2; SMG7	Tied
556	catalpol	91520	SHU DI HUANG; XUAN SHEN	36.2665	MFN2; SMG7	Tied
557	glutinoside	21637654	SHU DI HUANG	36.2647	MFN2; SMG7	Tied
558	WILFORNINE B	44584748	LEI GONG TENG	36.2623	MFN2; SMG7	Tied
559	wilfordine	540150	LEI GONG TENG	36.2611	MFN2; SMG7	Tied
560	Aromadendrene oxide 2	16211192	CHUAN XIONG; MA HUANG	36.2496	MFN2; SMG7	Tied
561	WILFORNINE A	44584747	LEI GONG TENG	36.2494	MFN2; SMG7	Tied
562	neoline	10003218	CAO WU	36.2398	MFN2; SMG7	Tied
563	Anemarrhenasaponin-Ia	9918635	ZHI MU	36.2377	MFN2; SMG7	Tied
564	Hydroxysafflor Yellow A	6443665	HONG HUA	36.2333	MFN2; SMG7	Tied
565	hydroxysafflor-yellow-A	49798103	HONG HUA	36.2333	MFN2; SMG7	Tied
566	Dihydrocatalpol	5705531	SHU DI HUANG	36.222	MFN2; SMG7	Tied
567	Rehmannioside A	6325881	SHU DI HUANG	36.2197	MFN2; SMG7	Tied
568	ketologanin	12311348	MA QIAN ZI; NU ZHEN ZI	36.219	MFN2; SMG7	Tied
569	sanchinan-a	3086532	SAN QI	36.2172	MFN2; SMG7	Tied
570	(2S)-2-methylpentanal	6999050	GAN JIANG	36.2159	MFN2; SMG7	Tied
571	sesquiterpene	139087999	HONG HUA	36.2127	MFN2; SMG7	Tied
572	2,4,6-trimethyl-Octane	545612	DANG GUI; HUANG BAI	36.2123	MFN2; SMG7	Tied
573	incensole	44583885	RU XIANG	36.2076	MFN2; SMG7	Tied
574	rehmannioside B	101654196	SHU DI HUANG	36.1933	MFN2; SMG7	Tied
575	Candletoxin A	442008	HUANG BAI	36.1801	MFN2; SMG7	Tied
576	Loganin	87691	JIN YING ZI; MA QIAN ZI; XU DUAN	36.1788	MFN2; SMG7	Tied
577	CORTICOSTERONE	5753	MO YAO	36.1763	MFN2; SMG7	Tied
578	denudatine	24721564	CAO WU	36.1591	MFN2; SMG7	Tied
579	Guggulsterone-M	643658	MO YAO	36.1537	MFN2; SMG7	Tied
580	Bisomer 2HEA	13165	BAI ZHI	36.1518	MFN2; SMG7	Tied
581	paeoniflorin	442534	BAI SHAO; CANG ZHU; CHI SHAO; XUAN SHEN	36.1361	MFN2; SMG7	Tied
582	kingiside	12304884	NU ZHEN ZI	36.1301	MFN2; SMG7	Tied
583	2-Methylpent-2-en-1-ol	5362851	MA HUANG	36.1216	MFN2; SMG7	Tied
584	(+)-aromadendrene; aromadendrene	11095734	DANG GUI; MO YAO	36.1069	MFN2; SMG7	Tied
585	alloaromadedrene	91354	BAI ZHU; FU PEN ZI; MA HUANG; SAN QI	36.1069	MFN2; SMG7	Tied
586	l-carvone	439570	MA HUANG; RU XIANG; XI XIN	36.106	MFN2; SMG7	Tied
587	(s)-carvone	16724	HUANG BAI	36.106	MFN2; SMG7	Tied
588	beta-Gurjunene	6450812	FANG JI; XI XIN	36.1057	MFN2; SMG7	Tied
589	WILFORNINE F	11018275	LEI GONG TENG	36.1018	MFN2; SMG7	Tied
590	Triptonoterpene	101691231	LEI GONG TENG	36.0976	MFN2	Unique
591	carnosol	442009	DAN SHEN	36.0967	MFN2	Unique
592	2,4,6,8-Tetramethylundecanoic Acid	5321893	SAN QI	36.0952	MFN2	Unique
593	Piperitenone	381152	MA HUANG	36.087	MFN2	Unique
594	microstegiol	403772	DAN SHEN	36.0868	MFN2	Unique
595	sugiol; NSC 122421	94162	DAN SHEN; XUAN SHEN	36.0721	MFN2	Unique
596	ledene	10910653	MO YAO	36.0709	MFN2	Unique
597	Pimelic Acid	385	DANG SHEN; MA HUANG	36.0666	MFN2	Unique
598	Timosaponin BII	44191234	ZHI MU	36.0643	MFN2	Unique
599	Evobioside	157517	CAO WU; CHUAN WU	36.0632	MFN2	Unique
600	6-O-methylcatalpol	53248734	XUAN SHEN	36.0601	MFN2	Unique
601	niuxixinsterone B	171117808	NIU XI	36.0595	MFN2	Unique
602	carvenone	10363	MA HUANG	36.0577	MFN2	Unique
603	methyl (4S,5E,6S)-5-(2-hydroxyethylidene)-4-(2-methoxy-2-oxoethyl)-6-[(2S,3R,4S,5S,6R)-3,4,5-trihydroxy-6-(hydroxymethyl)oxan-2-yl]oxy-4H-pyran-3-carboxylate	11351007	NU ZHEN ZI	36.0562	MFN2; SLC27A3; SMG7; RHOB; AKR1B1; LCOR	No clear preference
604	1-acetyl-4-isopropenylcyclopentene	12634575	RU XIANG	36.056	MFN2; SLC27A3; SMG7; RHOB; AKR1B1; LCOR	No clear preference
605	(2S)-4-Amino-2-Ammonio-4-Oxobutanoate	6992089	NIU XI; XUAN SHEN	36.04	MFN2; SLC27A3; SMG7; RHOB; AKR1B1; LCOR	No clear preference
606	copaene	12303902	FU PEN ZI; GAN JIANG; GUI ZHI; XI XIN; YIN YANG HUO	36.0396	MFN2; SLC27A3; SMG7; RHOB; AKR1B1; LCOR	No clear preference
607	947-59-1	636457	HONG HUA	36.0396	MFN2; SLC27A3; SMG7; RHOB; AKR1B1; LCOR	No clear preference
608	beta-Bourbonene	62566	MA HUANG; MO YAO; XI XIN	36.0356	MFN2; SLC27A3; SMG7; RHOB; AKR1B1; LCOR	No clear preference
609	(5R)-Menth-2-enone	11205871	RU XIANG	36.0355	MFN2; SLC27A3; SMG7; RHOB; AKR1B1; LCOR	No clear preference
610	isopulegone	10534862	SAN QI	36.0301	MFN2; SLC27A3; SMG7; RHOB; AKR1B1; LCOR	No clear preference
611	.beta.-Copaene	87529	MO YAO	36.0287	MFN2; SLC27A3; SMG7; RHOB; AKR1B1; LCOR	No clear preference
612	d-Dihydrocarvone	22227	MA HUANG	36.0236	MFN2; SLC27A3; SMG7; RHOB; AKR1B1; LCOR	No clear preference
613	Zingiberenol	13213649	E ZHU	36.0235	MFN2; SLC27A3; SMG7; RHOB; AKR1B1; LCOR	No clear preference
614	d-Piperitone	61362	GUI ZHI; MA HUANG	36.0193	MFN2; SLC27A3; SMG7; RHOB; AKR1B1; LCOR	No clear preference
615	l-Carvyl acetate	11964245	MA HUANG	36.0165	MFN2; SLC27A3; SMG7; RHOB; AKR1B1; LCOR	No clear preference
616	Pulegone	442495	MA HUANG; XI XIN; YIN YANG HUO	36.0112	MFN2; SLC27A3; SMG7; RHOB; AKR1B1; LCOR	No clear preference
617	(-)-Pulegone	638012	MA HUANG	36.0112	MFN2; SLC27A3; SMG7; RHOB; AKR1B1; LCOR	No clear preference
618	(-)-trans-Carveol	94221	XI XIN	36.0076	MFN2; SLC27A3; SMG7; RHOB; AKR1B1; LCOR	No clear preference
619	cis-Carveol	330573	FANG JI	36.0076	MFN2; SLC27A3; SMG7; RHOB; AKR1B1; LCOR	No clear preference
620	(4S,6S)-cis-Carveol	443177	CHUAN XIONG; MA HUANG	36.0076	MFN2; SLC27A3; SMG7; RHOB; AKR1B1; LCOR	No clear preference
621	2,4-Dimethyl-2,4-heptadienal	5370090	BAI ZHI	35.9963	MFN2; SLC27A3; SMG7; RHOB; AKR1B1; LCOR	No clear preference
622	Anemarsaponin E	71307556	ZHI MU	35.9803	MFN2; SLC27A3; SMG7; RHOB; AKR1B1; LCOR	No clear preference
623	benzoylmesaconine	24832659	CHUAN WU	35.9788	MFN2; SLC27A3; SMG7; RHOB; AKR1B1; LCOR	No clear preference
624	alpha-Cubebene	442359	CHUAN XIONG; FU PEN ZI; GAN JIANG; GUI ZHI; MO YAO; XI XIN; YIN YANG HUO	35.9758	MFN2; SLC27A3; SMG7; RHOB; AKR1B1; LCOR	No clear preference
625	mansumbinoic acid	128211	MO YAO	35.9744	MFN2; SLC27A3; SMG7; RHOB; AKR1B1; LCOR	No clear preference
626	mesaconitine	16401314	CAO WU; CHUAN WU	35.9732	MFN2; SLC27A3; SMG7; RHOB; AKR1B1; LCOR	No clear preference
627	beta-Cubebene	93081	GUI ZHI	35.97	MFN2; SLC27A3; SMG7; RHOB; AKR1B1; LCOR	No clear preference
628	albiflorin	24868421	BAI SHAO; CHI SHAO	35.9699	MFN2; SLC27A3; SMG7; RHOB; AKR1B1; LCOR	No clear preference
629	13657-68-6	6441391	E ZHU	35.9695	MFN2; SLC27A3; SMG7; RHOB; AKR1B1; LCOR	No clear preference
630	salviol	13966146	DAN SHEN	35.9561	MFN2; SLC27A3; SMG7; RHOB; AKR1B1; LCOR	No clear preference
631	(E)-9-Isopropyl-6-methyl-5,9-decadiene-2-one	5318635	XI XIN	35.9443	MFN2; SLC27A3; SMG7; RHOB; AKR1B1; LCOR	No clear preference
632	(-)-isomenthone	6432469	MA HUANG	35.9413	MFN2; SLC27A3; SMG7; RHOB; AKR1B1; LCOR	No clear preference
633	l-Menthone; (-)-Menthone	26447	MA HUANG; XI XIN	35.9413	MFN2; SLC27A3; SMG7; RHOB; AKR1B1; LCOR	No clear preference
634	d-isomenthone	70962	MA HUANG	35.9413	MFN2; SLC27A3; SMG7; RHOB; AKR1B1; LCOR	No clear preference
635	Dioscin	119245	BI XIE; CHUAN NIU XI; NIU XI; SHAN YAO; TU FU LING	35.9347	MFN2; SLC27A3; SMG7; RHOB; AKR1B1; LCOR	No clear preference
636	(5R,6R)-5-isopropenyl-3,6-dimethyl-6-vinyl-5,7-dihydrobenzofuran-4-one	3081930	E ZHU	35.9329	MFN2; SLC27A3; SMG7; RHOB; AKR1B1; LCOR	No clear preference
637	cis-Piperitol	85567	CHUAN XIONG; MA HUANG	35.9302	MFN2; SLC27A3; SMG7; RHOB; AKR1B1; LCOR	No clear preference
638	trans-Piperitol	85568	CHUAN XIONG	35.9302	MFN2; SLC27A3; SMG7; RHOB; AKR1B1; LCOR	No clear preference
639	ISOPULEGOL	170833	MA HUANG	35.9294	MFN2; SLC27A3; SMG7; RHOB; AKR1B1; LCOR	No clear preference
640	(1S,2R,4R)-Neoiso-dihydrocarveol	443166	BAI ZHU	35.9263	MFN2; SLC27A3; SMG7; RHOB; AKR1B1; LCOR	No clear preference
641	Javanicin	10149	FANG JI; HUANG BAI	35.9259	MFN2; SLC27A3; SMG7; RHOB; AKR1B1; LCOR	No clear preference
642	Dioscoreside C	21575199	SHAN YAO	35.9205	MFN2; SLC27A3; SMG7; RHOB; AKR1B1; LCOR	No clear preference
643	4,17(20)-(cis)-pregnadiene-3,16-dione	139064727	MO YAO	35.9101	MFN2; SLC27A3; SMG7; RHOB; AKR1B1; LCOR	No clear preference
644	Guggulsterone; (Z)-Guggulsterone	6450278	MO YAO	35.9101	MFN2; SLC27A3; SMG7; RHOB; AKR1B1; LCOR	No clear preference
645	hancinol	176097	SHAN YAO	35.8997	MFN2; SLC27A3; SMG7; RHOB; AKR1B1; LCOR	No clear preference
646	niuxixinsterone C	171117809	NIU XI	35.8994	MFN2; SLC27A3; SMG7; RHOB; AKR1B1; LCOR	No clear preference
647	Flavoxanthin	5281238	HONG HUA	35.8994	MFN2; SLC27A3; SMG7; RHOB; AKR1B1; LCOR	No clear preference
648	Chrysanthemaxanthin	21160900	DANG SHEN; ZHI MU	35.8994	MFN2; SLC27A3; SMG7; RHOB; AKR1B1; LCOR	No clear preference
649	gitogenin	441887	ZHI MU	35.8958	MFN2; SLC27A3; SMG7; RHOB; AKR1B1; LCOR	No clear preference
650	markogenin	101667990	ZHI MU	35.8958	MFN2; SLC27A3; SMG7; RHOB; AKR1B1; LCOR	No clear preference
651	neogitogenin	12304409	ZHI MU	35.8958	MFN2; SLC27A3; SMG7; RHOB; AKR1B1; LCOR	No clear preference
652	Chlorogenin	12303065	DU ZHONG; MA QIAN ZI	35.8862	MFN2; SLC27A3; SMG7; RHOB; AKR1B1; LCOR	No clear preference
653	carthamin	135565560	HONG HUA	35.8845	MFN2; SLC27A3; SMG7; RHOB; AKR1B1; LCOR	No clear preference
654	talatisamine	441761	CHUAN WU	35.882	MFN2; SLC27A3; SMG7; RHOB; AKR1B1; LCOR	No clear preference
655	SCHEMBL18827263	14448072	BAI ZHU; CANG ZHU	35.8789	MFN2; SLC27A3; SMG7; RHOB; AKR1B1; LCOR	No clear preference
656	atractylenolide i	5321018	BAI ZHU; CANG ZHU	35.8789	MFN2; SLC27A3; SMG7; RHOB; AKR1B1; LCOR	No clear preference
657	Cycasin	5459896	CHUAN NIU XI	35.8759	MFN2; SLC27A3; SMG7; RHOB; AKR1B1; LCOR	No clear preference
658	Gracillin	159861	BI XIE	35.8727	MFN2; SLC27A3; SMG7; RHOB; AKR1B1; LCOR	No clear preference
659	Geniposidic acid	443354	DU ZHONG	35.8632	MFN2; SLC27A3; SMG7; RHOB; AKR1B1; LCOR	No clear preference
660	3-acetylaconitine	102063144	CAO WU	35.8615	MFN2; SLC27A3; SMG7; RHOB; AKR1B1; LCOR	No clear preference
661	Sarsasapogenin 3-O-4G-rhamnosylsophoroside	441896	ZHI MU	35.8555	MFN2; SLC27A3; SMG7; RHOB; AKR1B1; LCOR	No clear preference
662	wilforine	3002219	LEI GONG TENG	35.8504	MFN2; SLC27A3; SMG7; RHOB; AKR1B1; LCOR	No clear preference
663	(+)-Menthol	165675	FANG JI; GAN CAO; GUI ZHI	35.8448	MFN2; SLC27A3; SMG7; RHOB; LCOR	Tied
664	Isomenthol	6432468	YIN YANG HUO	35.8448	MFN2; SLC27A3; SMG7; RHOB; LCOR	Tied
665	L-Menthol	16666	BAI ZHI; BAI ZHU	35.8448	MFN2; SLC27A3; SMG7; RHOB; LCOR	Tied
666	()-Neomenthol	439263	MA HUANG	35.8448	MFN2; SLC27A3; SMG7; RHOB; LCOR	Tied
667	MENTHOL	1254	BAI ZHI; FANG JI; GAN CAO; MA HUANG; XI XIN	35.8448	MFN2; SLC27A3; SMG7; RHOB; LCOR	Tied
668	(-)-Neomenthol	6566020	MA HUANG	35.8448	MFN2; SLC27A3; SMG7; RHOB; LCOR	Tied
669	atractylenolideII	14448070	BAI ZHU; CANG ZHU; DANG SHEN	35.8405	MFN2; SLC27A3; SMG7; RHOB; LCOR	Tied
670	aconitine	245005	CAO WU; CHUAN WU	35.8399	MFN2; SLC27A3; SMG7; RHOB; LCOR	Tied
671	benzoylaconine	60155417	CAO WU	35.836	MFN2; SLC27A3; SMG7; LCOR	Tied
672	ethyl but-2-enoate	12191	BAI ZHI	35.8345	MFN2; SLC27A3; SMG7; LCOR	Tied
673	PLO; Pregnenolone	8955	CHUAN XIONG	35.8303	MFN2; SLC27A3; SMG7; LCOR	Tied
674	Butylacetat	31272	BAI ZHI; MA HUANG	35.8194	MFN2; SLC27A3; SMG7; LCOR	Tied
675	senkyunolide-S	101686926	CHUAN XIONG	35.8188	MFN2; SLC27A3; SMG7; LCOR	Tied
676	Senkyunolide-R	101686923	CHUAN XIONG	35.8188	MFN2; SLC27A3; SMG7; LCOR	Tied
677	Wilfornine	188698	LEI GONG TENG	35.8132	MFN2; SLC27A3; SMG7; LCOR	Tied
678	Solamargine	73611	HUANG QI	35.8045	MFN2; SLC27A3; SMG7; LCOR	Tied
679	cis-beta-Ocimene	5320250	BAI ZHI; MO YAO; RU XIANG; XI XIN	35.8018	MFN2; SLC27A3; SMG7; LCOR	Tied
680	p-Ocimene	5281553	CHUAN XIONG; DANG GUI; FU PEN ZI; GAN JIANG; MA HUANG; MO YAO; RU XIANG; XI XIN	35.8018	MFN2; SLC27A3; SMG7; LCOR	Tied
681	GBGB	3082301	DU ZHONG	35.8012	MFN2; SLC27A3; SMG7; LCOR	Tied
682	Cantleyoside	12302406	XU DUAN	35.798	MFN2; SLC27A3; SMG7; LCOR	Tied
683	(E)-2-Epi-Beta-Caryophyllene	6429274	ZE LAN	35.7973	MFN2; SLC27A3; SMG7; LCOR	Tied
684	Isocaryophyllene; cis-caryophyllene	5281522	BAI ZHI; CHUAN XIONG; GUI ZHI; MA HUANG; MO YAO; XI XIN	35.7973	MFN2; SLC27A3; SMG7; LCOR	Tied
685	(Z)-caryophyllene	6429301	CANG ZHU; MA HUANG; MO YAO; TIAN NAN XING	35.7973	MFN2; SLC27A3; SMG7; LCOR	Tied
686	beta-caryophyllene; Caryophyllene	5281515	BAI ZHU; DAN SHEN; E ZHU; FU PEN ZI; HONG HUA; RU XIANG	35.7973	MFN2; SLC27A3; SMG7; LCOR	Tied
687	10579-93-8	20831623	BAN ZHI LIAN; HONG HUA; TU SI ZI	35.7973	MFN2; SLC27A3; SMG7; LCOR	Tied
688	Tulipane	68352	TU FU LING	35.7934	MFN2; SLC27A3; SMG7; LCOR	Tied
689	cinerolon	5374041	MA HUANG	35.7855	MFN2; SLC27A3; SMG7; LCOR	Tied
690	Allopregnanolone	92786	DANG SHEN	35.7835	MFN2; SLC27A3; SMG7; LCOR	Tied
691	PTL; Parthenolide	6473881	NIU XI; SAN QI	35.7828	MFN2; SLC27A3; SMG7; LCOR	Tied
692	Myrcene	31253	BAI ZHI; CHUAN XIONG; DANG GUI; E ZHU; FU PEN ZI; GAN JIANG; GUI ZHI; HUANG BAI; MA HUANG; MO YAO; XI XIN	35.7813	MFN2; SLC27A3; SMG7; LCOR	Tied
693	2,7-dimethylocta-2,6-diene	519299	BAI ZHI	35.7728	MFN2; SMG7	Tied
694	Doradexanthin	16061189	SHAN YAO	35.768	MFN2; SMG7	Tied
695	himachalene	11586487	GAN JIANG	35.7638	MFN2; SMG7	Tied
696	hexanoic acid	8892	DANG SHEN; FU PEN ZI; GUI ZHI; HONG HUA; MA HUANG; NIU XI; SAN QI; YI YI REN	35.7608	MFN2; SMG7	Tied
697	Butal	261	DANG GUI	35.759	MFN2; SMG7	Tied
698	bicyclogermacrene	13894537	MO YAO	35.7539	MFN2; SMG7	Tied
699	1-Deoxyeucommiol	10975947	DU ZHONG	35.7533	MFN2; SMG7	Tied
700	Danshenol B	3083515	DAN SHEN	35.7509	MFN2; SMG7	Tied
701	Timosaponin A-III	71306914	ZHI MU	35.7473	MFN2; SMG7	Tied
702	Timosaponin A III	15953793	ZHI MU	35.7473	MFN2; SMG7	Tied
703	Solasonine	119247	HUANG QI	35.7446	MFN2; SMG7	Tied
704	alpha-Ocimene	5320249	MO YAO	35.7422	MFN2; SMG7	Tied
705	5alpha-Stigmastan-3,6-dione	13992092	DANG SHEN	35.7398	MFN2; SMG7	Tied
706	ISOHEPTANE	11582	CHUAN XIONG; GAN CAO	35.7325	MFN2; SMG7	Tied
707	deoxyneocryptotanshinone; neocryptotanshinone ii	15690458	DAN SHEN	35.7295	MFN2; SMG7	Tied
708	Acetal	7765	FU PEN ZI	35.729	MFN2; SMG7	Tied
709	hypaconitine	91973803	CAO WU; CHUAN WU	35.7279	MFN2; SMG7	Tied
710	Plumericin	5281545	NU ZHEN ZI	35.7261	MFN2; SMG7	Tied
711	5-o-caffeoylquinic acid	5280633	DU ZHONG	35.7195	MFN2; SMG7	Tied
712	Heriguard; CHLOROGENIC ACID	1794427	BAN ZHI LIAN; DAN SHEN; DU ZHONG; E ZHU; HONG HUA; HUANG BAI; HUANG QI; MA QIAN ZI	35.7195	MFN2; SMG7	Tied
713	alpha-Selinene	10856614	CHUAN XIONG	35.7194	MFN2; SMG7	Tied
714	2-(6-carboxy-2,3,4-trihydroxyphenyl)-3,4,5-trihydroxybenzoic acid	10315050	CHI SHAO	35.7191	MFN2; SMG7	Tied
715	Malathion	4004	HU ZHANG; JIN YING ZI	35.7164	MFN2; SMG7	Tied
716	beta-Selinene	442393	BAI ZHI; BAI ZHU; CHUAN XIONG; DANG GUI; E ZHU; FU PEN ZI; GUI ZHI; TIAN NAN XING	35.7079	MFN2; SMG7	Tied
717	L-Pyroglutamic Acid	7405	SHU DI HUANG	35.7055	MFN2; SMG7	Tied
718	D-Pyroglutamic Acid	439685	SHU DI HUANG	35.7055	MFN2; SMG7	Tied
719	DL-Pyroglutamic Acid	499	SHU DI HUANG	35.7055	MFN2; SMG7	Tied
720	Diosgenin-3-O-beta-D-glucopyranoside	129716073	SHAN YAO	35.6964	MFN2; SMG7	Tied
721	yunaconitine	6918110	CAO WU	35.6941	MFN2; SMG7	Tied
722	Ikshusterol	161816	YIN YANG HUO	35.6941	MFN2; SMG7	Tied
723	Sitosterol alpha1	9548595	YI YI REN	35.6839	MFN2; SMG7	Tied
724	tangshenoside I	14135589	DANG SHEN	35.6793	MFN2; SMG7	Tied
725	Anemarsaponin B	132198	ZHI MU	35.6777	MFN2; SMG7	Tied
726	Anemarsaponin C	101389834	ZHI MU	35.6777	MFN2; SMG7	Tied
727	Timosaponin B III	44575944	ZHI MU	35.6777	MFN2; SMG7	Tied
728	geniposide	107848	DU ZHONG; NIU XI; SHU DI HUANG; XUAN SHEN	35.6742	MFN2; SMG7	Tied
729	eremophilene	12309744	BAI ZHI; GUI ZHI	35.6702	MFN2; SMG7	Tied
730	2,6-dimethyl-cyclohexanol; 2,6-DIMETHYLCYCLOHEXANOL	21428	SAN QI	35.6689	MFN2; SMG7	Tied
731	Rehmaglutin D	5320906	SHU DI HUANG	35.6624	MFN2; SMG7	Tied
732	Methyl atratate	78435	HUANG BAI	35.6609	MFN2; SMG7	Tied
733	Acoradiene	90351	DANG GUI; MA HUANG	35.6606	MFN2; SMG7	Tied
734	Bayferrox 105M	518696	N/A	35.656	MFN2; SMG7	Tied
735	3-methylhexane	11507	GAN CAO	35.6522	MFN2; SMG7	Tied
736	Triptonoditerpenic acid	132263	LEI GONG TENG	35.6504	MFN2; SMG7	Tied
737	7-Ketocholesterol	91474	DANG SHEN	35.6473	MFN2; SMG7	Tied
738	bergamotene (Z,.alpha.,cis)	6429302	GUI ZHI	35.6456	MFN2; SMG7	Tied
739	Triptobenzene H	53363843	LEI GONG TENG	35.6439	MFN2; SMG7	Tied
740	WILFORNINE I	11073059	LEI GONG TENG	35.6372	MFN2; SMG7	Tied
741	bergamotene	521569	DANG GUI	35.6333	MFN2; SMG7	Tied
742	Santalene (minor)	6431197	MO YAO	35.6329	MFN2; SMG7	Tied
743	1,3-Heptadiene, 3-ethyl-2-methyl-	5365718	MA HUANG	35.623	MFN2; SMG7	Tied
744	Ethyl succinate	31249	BAI ZHI	35.6005	MFN2; SMG7	Tied
745	3-deoxyaconitine	78358503	CAO WU	35.5973	MFN2; SMG7	Tied
746	aucubin	91458	BAI ZHU; CANG ZHU; CHUAN XIONG; DAN SHEN; DU ZHONG; MA HUANG; SHU DI HUANG; XUAN SHEN	35.5834	MFN2; SMG7	Tied
747	Ubiquinone Q3	6440937	SAN LENG	35.5804	MFN2; SMG7	Tied
748	NERYLACETATE; Neryl acetate	1549025	DAN SHEN; FU PEN ZI; GAN JIANG; GUI ZHI; MA HUANG; RU XIANG; XI XIN	35.5714	MFN2; SMG7	Tied
749	ergosterol	444679	FU LING; SHAN YAO; YI YI REN	35.5603	MFN2; SMG7	Tied
750	neocryptotanshinone	389888	DAN SHEN	35.5595	MFN2; SMG7	Tied
751	CHEMBL227130	44425165	DAN SHEN	35.5595	MFN2; SMG7	Tied
752	3-Ethylpentane	12048	GAN CAO	35.5578	MFN2; SMG7	Tied
753	Ostreasterol; 24-Methylenecholesterol	92113	SHAN YAO	35.5513	MFN2; SMG7	Tied
754	Smilagenone	160498	ZHI MU	35.5496	MFN2; SMG7	Tied
755	SODIUM NITRITE	23668193	DU ZHONG	35.547	MFN2; SMG7	Tied
756	diosgenin	99474	SHAN YAO; TU FU LING; ZHI MU	35.5445	MFN2; SMG7	Tied
757	Stigmasterol 3-O-beta-D-glucopyranoside; Stigmasta-5,22-dien-3-O-.beta.-D-glucopyranoside	6602508	CANG ZHU; MA QIAN ZI	35.5349	MFN2; SMG7	Tied
758	campesta-5,22E-dien-3beta-ol; Crinosterol	5283660	MO YAO	35.5328	MFN2; SMG7	Tied
759	Chlorogenic acid methyl ester	6476139	DU ZHONG	35.5318	MFN2; SMG7	Tied
760	(2R,3R,4S,5S,6R)-2-[[(3S,5S,9R,10S,13R,14R,17R)-17-[(E,2R,5S)-5-ethyl-6-methylhept-3-en-2-yl]-10,13-dimethyl-2,3,4,5,6,9,11,12,14,15,16,17-dodecahydro-1H-cyclopenta[a]phenanthren-3-yl]oxy]-6-(hydroxymethyl)oxane-3,4,5-triol	12960505	DANG SHEN; NIU XI	35.5304	MFN2; SMG7	Tied
761	alexandrin; Sitogluside; beta-daucosterol; daucosterin; daucosterol	5742590	BAI SHAO; BAI ZHI; CANG ZHU; CHI SHAO; CHUAN NIU XI; CHUAN XIONG; DAN SHEN; DANG GUI; E ZHU; FU LING; FU PEN ZI; GAN JIANG; GE GEN; GU SUI BU; GUI ZHI; HONG HUA; HU ZHANG; HUANG BAI; HUANG QI; JIN YING ZI; LEI GONG TENG; MA HUANG; NIU XI; NU ZHEN ZI; SAN LENG; SAN QI; SHU DI HUANG; TIAN NAN XING; TU FU LING; TU SI ZI; XU DUAN; XUAN SHEN; YIN YANG HUO; ZE LAN	35.5301	MFN2; SMG7	Tied
762	Virormone	5995	N/A	35.5281	MFN2; SMG7	Tied
763	24-epicampesterol; 22,23-Dihydrobrassicasterol	5283637	TIAN NAN XING; YIN YANG HUO	35.5256	MFN2; SMG7	Tied
764	campesterol; campest-5-en-3beta-ol	173183	BAN ZHI LIAN; CHI SHAO; HUANG BAI; MA HUANG; SHAN YAO; TU SI ZI; YI YI REN	35.5256	MFN2; SMG7	Tied
765	3,4,5-trihydroxybenzoic acid; Gallic Acid	370	BAI SHAO; CHI SHAO; FU LING; FU PEN ZI; HU ZHANG; JIN YING ZI; RU XIANG; TIAN NAN XING	35.5208	MFN2; SMG7	Tied
766	galloylpaeoniflorin	46882879	BAI SHAO; CHI SHAO	35.519	MFN2; SMG7	Tied
767	Epi-Sarsasapogenin	12304430	N/A	35.5085	MFN2; SMG7	Tied
768	Spirostan-3-ol, (3beta,5alpha,25S)-	12304433	DAN SHEN	35.5085	MFN2; SMG7	Tied
769	Smilagenin	91439	TU FU LING; ZHI MU	35.5085	MFN2; SMG7	Tied
770	tigogenin	99516	DAN SHEN; ZHI MU	35.5085	MFN2; SMG7	Tied
771	Sarsapogenine	92095	ZHI MU	35.5085	MFN2; SMG7	Tied
772	beta-Humulene	5318102	BAI ZHU	35.498	MFN2	Unique
773	Spongesterol	21159880	ZHI MU	35.4956	MFN2	Unique
774	thunbergol	5363523	RU XIANG	35.4927	MFN2	Unique
775	isocembrol	520190	MO YAO	35.4927	MFN2	Unique
776	[(3S)-3,7-dimethyloct-6-enyl] acetate	6999975	GAN JIANG	35.4907	MFN2	Unique
777	Eucommiol	154373	DU ZHONG	35.4907	MFN2	Unique
778	lupeol-palmitate	161739	HONG HUA	35.4899	MFN2	Unique
779	C10230; Geraniin	3001497	GAN JIANG	35.4897	MFN2	Unique
780	SPBio_002209	23204	DAN SHEN	35.4824	MFN2	Unique
781	alpha-humulene; Humulene	5281520	BAI SHAO; BAI ZHI; BAI ZHU; CANG ZHU; CHUAN XIONG; E ZHU; FU PEN ZI; HONG HUA; MA HUANG; MO YAO; NU ZHEN ZI; SHAN YAO; TIAN NAN XING; TU SI ZI; XI XIN; ZHI MU	35.4824	MFN2	Unique
782	2-heptanone	8051	GAN CAO; NIU XI	35.4733	MFN2	Unique
783	Neral	643779	GAN JIANG	35.4715	MFN2	Unique
784	citral	638011	E ZHU; GAN JIANG	35.4715	MFN2	Unique
785	3-Butynol	13566	XI XIN	35.4703	MFN2	Unique
786	1H,3H-Pyrano(3,4-c)pyran-1-one, 5-ethenyl-6-(beta-D-glucopyranosyloxy)-4,4a,5,6-tetrahydro-, (4aS-(4aalpha,5beta,6alpha))-	161036	XU DUAN	35.4669	MFN2	Unique
787	C09092; Ferruginol	442027	DAN SHEN	35.4654	MFN2	Unique
788	crassicauline A	20055838	CAO WU	35.4537	MFN2; SLC27A3; SMG7; RHOB; AKR1B1; LCOR	No clear preference
789	Lutein	5281243	SAN QI	35.4536	MFN2; SLC27A3; SMG7; RHOB; AKR1B1; LCOR	No clear preference
790	BuOH; 1-Butanol	263	BAI ZHI; DANG SHEN; GAN CAO	35.4528	MFN2; SLC27A3; SMG7; RHOB; AKR1B1; LCOR	No clear preference
791	Lactiflorin	5318917	BAI SHAO; CHI SHAO	35.4493	MFN2; SLC27A3; SMG7; RHOB; AKR1B1; LCOR	No clear preference
792	104331-87-5	190797	LEI GONG TENG	35.4396	MFN2; SLC27A3; SMG7; RHOB; AKR1B1; LCOR	No clear preference
793	WILFORNINE C	44584749	LEI GONG TENG	35.433	MFN2; SLC27A3; SMG7; RHOB; AKR1B1; LCOR	No clear preference
794	genipin	442424	DU ZHONG	35.4134	MFN2; SLC27A3; SMG7; RHOB; AKR1B1; LCOR	No clear preference
795	Stigmasta-5,22-dien-3-ol-acetate	129885398	BAN ZHI LIAN	35.4019	MFN2; SLC27A3; SMG7; RHOB; AKR1B1; LCOR	No clear preference
796	Sitosteryl acetate	5354503	BAN ZHI LIAN	35.3959	MFN2; SLC27A3; SMG7; RHOB; AKR1B1; LCOR	No clear preference
797	9-Oxofarnesol	78385385	FANG JI	35.3901	MFN2; SLC27A3; SMG7; RHOB; AKR1B1; LCOR	No clear preference
798	9-C-Retinal	6436082	RU XIANG	35.387	MFN2; SLC27A3; SMG7; RHOB; AKR1B1; LCOR	No clear preference
799	Retinal	638015	MA HUANG	35.387	MFN2; SLC27A3; SMG7; RHOB; AKR1B1; LCOR	No clear preference
800	Senkyunolide G	10013283	CHUAN XIONG	35.3869	MFN2; SLC27A3; SMG7; RHOB; AKR1B1; LCOR	No clear preference
801	4-o-galloylalbiflorin	135397096	CHI SHAO	35.3792	MFN2; SLC27A3; SMG7; RHOB; AKR1B1; LCOR	No clear preference
802	Geranylacetone	1549778	BAN ZHI LIAN; MA HUANG	35.3779	MFN2; SLC27A3; SMG7; RHOB; AKR1B1; LCOR	No clear preference
803	Isolinderalactone	5318587	GAN CAO	35.368	MFN2; SLC27A3; SMG7; RHOB; AKR1B1; LCOR	No clear preference
804	(-)-Citronellal	443157	GAN JIANG	35.3671	MFN2; SLC27A3; SMG7; RHOB; AKR1B1; LCOR	No clear preference
805	Xanthatin	5281511	DAN SHEN	35.3655	MFN2; SLC27A3; SMG7; RHOB; AKR1B1; LCOR	No clear preference
806	Triptinin B	10064252	LEI GONG TENG	35.3623	MFN2; SLC27A3; SMG7; RHOB; AKR1B1; LCOR	No clear preference
807	(2R)-heptan-2-ol	6992611	FU PEN ZI; GAN JIANG	35.359	MFN2; SLC27A3; SMG7; RHOB; AKR1B1; LCOR	No clear preference
808	(2S)-heptan-2-ol	2724897	E ZHU	35.359	MFN2; SLC27A3; SMG7; RHOB; AKR1B1; LCOR	No clear preference
809	Stigmast-4-En-3-One	5484202	BAN ZHI LIAN; MA HUANG	35.3581	MFN2; SLC27A3; SMG7; RHOB; AKR1B1; LCOR	No clear preference
810	24-Ethylcholest-4-en-3-one	15596633	BAN ZHI LIAN; MA HUANG	35.3581	MFN2; SLC27A3; SMG7; RHOB; AKR1B1; LCOR	No clear preference
811	Isofucosterol	5281326	SHAN YAO; TU SI ZI	35.3545	MFN2; SLC27A3; SMG7; RHOB; AKR1B1; LCOR	No clear preference
812	gamma-aminobutyric acid	119	DI LONG; HUANG QI; SHAN YAO; WU GONG	35.3506	MFN2; SLC27A3; SMG7; RHOB; AKR1B1; LCOR	No clear preference
813	(3E)-3,7-dimethylocta-3,6-dien-1-ol	6536347	BAI ZHI	35.3435	MFN2; SLC27A3; SMG7; RHOB; AKR1B1; LCOR	No clear preference
814	1,2,3-trimethylcyclohexane	15507	MA HUANG	35.3431	MFN2; SLC27A3; SMG7; RHOB; AKR1B1; LCOR	No clear preference
815	3-Hexenyl-beta-glucopyranoside	5318046	YIN YANG HUO	35.3425	MFN2; SLC27A3; SMG7; RHOB; AKR1B1; LCOR	No clear preference
816	(3S,8S,9S,10R,13R,14S,17R)-17-[(2R,5S)-5-ethyl-6-methylhept-6-en-2-yl]-10,13-dimethyl-2,3,4,7,8,9,11,12,14,15,16,17-dodecahydro-1H-cyclopenta[a]phenanthren-3-ol; Clerosterol	5283638	GAN JIANG; HONG HUA; SHAN YAO	35.3411	MFN2; SLC27A3; SMG7; RHOB; AKR1B1; LCOR	No clear preference
817	geraniol	637566	GAN JIANG; GUI ZHI; MA HUANG; MO YAO; NU ZHEN ZI	35.3392	MFN2; SLC27A3; SMG7; RHOB; AKR1B1; LCOR	No clear preference
818	Nerol	643820	NU ZHEN ZI; XI XIN	35.3392	MFN2; SLC27A3; SMG7; RHOB; AKR1B1; LCOR	No clear preference
819	NSC63551	5356634	CANG ZHU; TU SI ZI	35.3291	MFN2; SLC27A3; SMG7; RHOB; AKR1B1; LCOR	No clear preference
820	22-Stigmasten-3-one	91692436	GU SUI BU	35.3291	MFN2; SLC27A3; SMG7; RHOB; AKR1B1; LCOR	No clear preference
821	Stigmasterol	5280794	BAI ZHI; BAN ZHI LIAN; BI XIE; BU GU ZHI; CHI SHAO; CHUAN WU; DANG GUI; DANG SHEN; GU SUI BU; HONG HUA; HUANG BAI; LEI GONG TENG; MA HUANG; MA QIAN ZI; MO YAO; NIU XI; SAN LENG; SAN QI; SHAN YAO; SHU DI HUANG; TIAN NAN XING; TU FU LING; YI YI REN; ZHI MU	35.324	MFN2; SLC27A3; SMG7; RHOB; AKR1B1; LCOR	No clear preference
822	Poriferasterol	5281330	DAN SHEN	35.324	MFN2; SLC27A3; SMG7; RHOB; AKR1B1; LCOR	No clear preference
823	Stigmasta-5,22-Dien-3-Ol, (3.Beta.,22E)-	6432745	CHUAN WU; DANG SHEN	35.324	MFN2; SLC27A3; SMG7; RHOB; AKR1B1; LCOR	No clear preference
824	poriferasta-7,22E-dien-3beta-ol; Spinasterol; Alpha-Spinasterol	5281331	CHI SHAO; CHUAN WU; DANG SHEN; HUANG BAI; MO YAO; NIU XI	35.318	MFN2; SLC27A3; SMG7; RHOB; AKR1B1; LCOR	No clear preference
825	beta-sitosterol; sitosterol	222284	BAI SHAO; BAI ZHI; BAI ZHU; BAN ZHI LIAN; BI XIE; CANG ZHU; CHI SHAO; CHUAN NIU XI; CHUAN XIONG; DAN SHEN; DANG GUI; DANG SHEN; DU ZHONG; FANG JI; FU PEN ZI; GAN CAO; GAN JIANG; GE GEN; GU SUI BU; GUI ZHI; HONG HUA; HU ZHANG; HUANG BAI; HUANG QI; JIANG CAN; JIN YING ZI; LEI GONG TENG; MA HUANG; MO YAO; NIU XI; NU ZHEN ZI; RU XIANG; SAN LENG; SAN QI; SHAN YAO; SHENG DI HUANG; SHU DI HUANG; TIAN NA…	35.3174	MFN2; SLC27A3; SMG7; RHOB; AKR1B1; LCOR	No clear preference
826	poriferast-5-en-3beta-ol; Clionasterol	457801	BAI SHAO; BAI ZHI; BAN ZHI LIAN; BU GU ZHI; CHI SHAO; CHUAN NIU XI; CHUAN XIONG; DAN SHEN; DANG GUI; DU ZHONG; FANG JI; GAN CAO; GAN JIANG; GE GEN; GU SUI BU; GUI ZHI; HONG HUA; HU ZHANG; HUANG BAI; HUANG QI; JIN YING ZI; LEI GONG TENG; MA HUANG; MO YAO; NIU XI; SAN LENG; SAN QI; TIAN NAN XING; TU FU LING; TU SI ZI; WU JIA PI; XU DUAN; XUAN SHEN; YIN YANG HUO; ZE LAN	35.3174	MFN2; SLC27A3; SMG7; RHOB; AKR1B1; LCOR	No clear preference
827	Retinol	445354	CHUAN XIONG; DANG GUI; TU SI ZI	35.317	MFN2; SLC27A3; SMG7; RHOB; AKR1B1; LCOR	No clear preference
828	6-O-vanilloylajugol	14396664	SHU DI HUANG	35.317	MFN2; SLC27A3; SMG7; RHOB; AKR1B1; LCOR	No clear preference
829	BHG	4462283	DANG SHEN	35.3126	MFN2; SLC27A3; SMG7; RHOB; AKR1B1; LCOR	No clear preference
830	stigmast-7-en-3-ol; stigmast-7-enol	3080632	CHI SHAO; DANG SHEN	35.3114	MFN2; SLC27A3; SMG7; RHOB; AKR1B1; LCOR	No clear preference
831	Germacron; germacrone	6436348	BAI ZHI; E ZHU; MO YAO	35.2951	MFN2; SLC27A3; SMG7; RHOB; AKR1B1; LCOR	No clear preference
832	stigmast-22E-en-3beta-ol	5283650	BAI ZHU	35.288	MFN2; SLC27A3; SMG7; RHOB; AKR1B1; LCOR	No clear preference
833	9-Octadecenoic acid (Z)-, 3-((6-O-alpha-D-galactopyranosyl-beta-D-galactopyranosyl)oxy)-2-hydroxypropyl ester, (S)-	6450013	GAN JIANG	35.2827	MFN2; SLC27A3; SMG7; RHOB; AKR1B1; LCOR	No clear preference
834	(24S)-5beta-Stigmastan-3beta-ol	6451614	CANG ZHU	35.2815	MFN2; SLC27A3; SMG7; RHOB; AKR1B1; LCOR	No clear preference
835	4-Chlorobutyric acid	12300	BAI SHAO	35.2761	MFN2; SLC27A3; SMG7; RHOB; AKR1B1; LCOR	No clear preference
836	Cistanoside F	44429870	SHU DI HUANG	35.2563	MFN2; SLC27A3; SMG7; RHOB; AKR1B1; LCOR	No clear preference
837	harpagoside	5281542	DU ZHONG; XUAN SHEN	35.2504	MFN2; SLC27A3; SMG7; RHOB; AKR1B1; LCOR	No clear preference
838	4-Cholesten-3-One	91477	QUAN XIE	35.2482	MFN2; SLC27A3; SMG7; RHOB; LCOR	Tied
839	trans-Nepetalactone	92770	LEI GONG TENG	35.2458	MFN2; SLC27A3; SMG7; RHOB; LCOR	Tied
840	Tomatidine	65576	CANG ZHU; DANG GUI	35.2438	MFN2; SLC27A3; SMG7; RHOB; LCOR	Tied
841	QSPL 173	50930798	BI XIE; BU GU ZHI; DANG GUI; DANG SHEN; GU SUI BU; SAN QI; SHAN YAO; YI YI REN	35.2423	MFN2; SLC27A3; SMG7; RHOB; LCOR	Tied
842	beta-Citronellol; Citronellol	8842	GAN JIANG; MA HUANG; XI XIN	35.2371	MFN2; SLC27A3; SMG7; LCOR	Tied
843	beta-Rhodinol	7793	GAN JIANG; HUANG BAI	35.2371	MFN2; SLC27A3; SMG7; LCOR	Tied
844	D-Citronellol	101977	CHUAN XIONG; MA HUANG	35.2371	MFN2; SLC27A3; SMG7; LCOR	Tied
845	DL-METHIONINE	876	DANG SHEN; WU GONG	35.2317	MFN2; SLC27A3; SMG7; LCOR	Tied
846	h-Met-h; L-Methionine	6137	DAN SHEN; DANG GUI; DI LONG; SHAN YAO	35.2317	MFN2; SLC27A3; SMG7; LCOR	Tied
847	D-Methionine	84815	CHUAN WU; DANG SHEN	35.2317	MFN2; SLC27A3; SMG7; LCOR	Tied
848	2-Methylhept-2-ene	12330	GAN JIANG	35.2209	MFN2; SLC27A3; SMG7; LCOR	Tied
849	Neryl propionate	5365982	GAN JIANG	35.2135	MFN2; SLC27A3; SMG7; LCOR	Tied
850	2-ethyl-3-hydroxyhexyl butyrate	347867	YI YI REN	35.207	MFN2; SLC27A3; SMG7; LCOR	Tied
851	CLR; cholesterol	5997	BAI ZHI; BAN ZHI LIAN; HONG HUA; MO YAO; QUAN XIE; SHAN YAO; TIAN NAN XING; TU SI ZI; WU GONG; YI YI REN	35.2048	MFN2; SLC27A3; SMG7; LCOR	Tied
852	Celapanine	442518	LEI GONG TENG	35.2018	MFN2; SLC27A3; SMG7; LCOR	Tied
853	Dehydromiltirone	3082765	DAN SHEN	35.1949	MFN2; SLC27A3; SMG7; LCOR	Tied
854	delta4,16-Androstadien-3-one	92979	CHUAN WU	35.1918	MFN2; SLC27A3; SMG7; LCOR	Tied
855	Azelex; Azelaic Acid	2266	CHUAN WU; DANG GUI; DANG SHEN; NIU XI; SAN LENG; TIAN NAN XING	35.1884	MFN2; SLC27A3; SMG7; LCOR	Tied
856	Triptoditerpenic acid B	192372	LEI GONG TENG	35.1872	MFN2; SLC27A3; SMG7; LCOR	Tied
857	aucubigenin	163040	XUAN SHEN	35.1823	MFN2; SLC27A3; SMG7; LCOR	Tied
858	(3Z,6S,7S)-3-butylidene-6,7-dihydroxy-4,5,6,7-tetrahydroisobenzofuran-1-one	11521428	CHUAN XIONG	35.1823	MFN2; SLC27A3; SMG7; LCOR	Tied
859	Beta-Cryptoxanthin	5281235	DAN SHEN; SHAN YAO	35.1782	MFN2; SLC27A3; SMG7	Tied
860	TMHYDROP	12785	DANG GUI	35.1687	MFN2; SMG7	Tied
861	(2R)-6-methylheptan-2-amine	6989209	CAO WU	35.1683	MFN2; SMG7	Tied
862	cholestanol	6665	SHAN YAO	35.1662	MFN2; SMG7	Tied
863	Paeonolide	442923	CHI SHAO	35.1604	MFN2; SMG7	Tied
864	heptanoic acid	8094	CHUAN WU; DANG SHEN; GUI ZHI; MA HUANG; NIU XI; SAN QI	35.159	MFN2; SMG7	Tied
865	Depinar	54605677	DANG GUI	35.154	MFN2; SMG7	Tied
866	Vitamin B12	165339223	N/A	35.1529	MFN2; SMG7	Tied
867	Xylostacin	73079	FANG JI	35.1484	MFN2; SMG7	Tied
868	4-isopropylcyclohex-2-en-1-one	92780	RU XIANG	35.1476	MFN2; SMG7	Tied
869	Methylgallate	7428	BAI SHAO; CHI SHAO; ZHI MU	35.1474	MFN2; SMG7	Tied
870	Miltirone	160142	DAN SHEN	35.1456	MFN2; SMG7	Tied
871	turmerone	14367555	E ZHU	35.1368	MFN2; SMG7	Tied
872	5beta-Cholanic Acid	92803	ZE LAN	35.1327	MFN2; SMG7	Tied
873	Cholanoic acid	9548797	ZE LAN	35.1327	MFN2; SMG7	Tied
874	senkyunolide-J	101982247	CHUAN XIONG	35.1254	MFN2; SMG7	Tied
875	Senkyunolide-N	15138552	CHUAN XIONG	35.1254	MFN2; SMG7	Tied
876	salvipisone	821448	DAN SHEN	35.1125	MFN2; SMG7	Tied
877	przewalskin c	11566132	DAN SHEN	35.1091	MFN2; SMG7	Tied
878	dehydrocostus lactone	73174	SAN LENG	35.1017	MFN2; SMG7	Tied
879	neonuezhenide	101720830	NU ZHEN ZI	35.0957	MFN2; SMG7	Tied
880	Encecalin	114703	DANG SHEN	35.0643	MFN2; SMG7	Tied
881	carthamone	5281241	HONG HUA	35.0631	MFN2; SMG7	Tied
882	Methylheptane	11594	GAN CAO	35.0472	MFN2; SMG7	Tied
883	decaffeoylacteoside	11754080	XUAN SHEN	35.036	MFN2; SMG7	Tied
884	isofuranogermacrene	572766	MO YAO	35.0305	MFN2; SMG7	Tied
885	miltipolone	10086184	DAN SHEN	35.0215	MFN2; SMG7	Tied
886	TRIPTONOLIDE	133221	LEI GONG TENG	35.009	MFN2; SMG7	Tied
887	phellavin	14392624	HUANG BAI	35.0052	MFN2; SMG7	Tied
888	paeonoside	442924	BAI SHAO	34.9991	MFN2; SMG7	Tied
889	Sweroside aglycone	203797	XU DUAN	34.9988	MFN2; SMG7	Tied
890	Vinyl amyl ketone	61346	MA HUANG	34.985	MFN2; SMG7	Tied
891	3-methylheptane	11519	GAN CAO	34.9808	MFN2; SMG7	Tied
892	Chebulagic Acid	442674	N/A	34.9647	MFN2; SMG7	Tied
893	curzerene	165365640	MO YAO	34.9645	MFN2; SMG7	Tied
894	(E)-oct-3-en-2-one	5363229	NIU XI	34.9627	MFN2; SMG7	Tied
895	1,3,8-p-Menthatriene	176983	CHUAN XIONG; MA HUANG	34.9615	MFN2; SMG7	Tied
896	senkyunone	91726743	CHUAN XIONG	34.9526	MFN2; SMG7	Tied
897	scropolioside A	6449923	XUAN SHEN	34.9516	MFN2; SMG7	Tied
898	Farnesol acetate	94403	MA HUANG	34.9405	MFN2; SMG7	Tied
899	L-Ornithine	6262	WU GONG	34.9377	MFN2; SMG7	Tied
900	23094-69-1	73568	N/A	34.9329	MFN2; SMG7	Tied
901	Strictinin	73330	BAI SHAO; CHI SHAO	34.9329	MFN2; SMG7	Tied
902	uralenneoside	132594	GAN CAO	34.93	MFN2; SMG7	Tied
903	Farnesene; alpha-Farnesene	5281516	BAI ZHI; CHUAN XIONG; DAN SHEN; DANG GUI; E ZHU; FU PEN ZI; GAN JIANG; GUI ZHI; HONG HUA; MA HUANG; MO YAO; XI XIN	34.9258	MFN2; SMG7	Tied
904	cis-.alpha.-Farnesene	5317320	E ZHU; MA HUANG	34.9258	MFN2; SMG7	Tied
905	5,6-dihydroxy-7-isopropyl-1,1-dimethyl-2,3-dihydrophenanthren-4-one	11011966	DAN SHEN	34.9203	MFN2; SMG7	Tied
906	Dianthoside	5316639	GU SUI BU	34.9201	MFN2; SMG7	Tied
907	7-Epitaxol	184492	BI XIE	34.9185	MFN2; SMG7	Tied
908	cis-beta-farnesene	5317319	E ZHU; GAN JIANG; XI XIN	34.9122	MFN2; SMG7	Tied
909	2-octanone	8093	SAN QI	34.9039	MFN2; SMG7	Tied
910	Lucidumoside C	10793430	NU ZHEN ZI	34.9035	MFN2; SMG7	Tied
911	beta-carotene	5280489	DU ZHONG; HONG HUA; HUANG QI	34.8961	MFN2	Unique
912	beta-Terpinene	66841	BAI ZHI; DANG GUI; GAN CAO	34.8943	MFN2	Unique
913	3,7-dimethylocta-2,6-dien-1-yl formate	5282109	DAN SHEN	34.892	MFN2	Unique
914	wanepimedoside A	44259081	YIN YANG HUO	34.8899	MFN2	Unique
915	Moslene	7461	BAI ZHI; CHI SHAO; CHUAN XIONG; DAN SHEN; DANG GUI; FU PEN ZI; GAN JIANG; GUI ZHI; MA HUANG; XI XIN	34.8895	MFN2	Unique
916	acuminatoside	20834270	YIN YANG HUO	34.8874	MFN2	Unique
917	Terpilene	7462	CHUAN XIONG; E ZHU; FU PEN ZI; GAN JIANG; GUI ZHI; XI XIN	34.8799	MFN2	Unique
918	Cedar acid	10742	LEI GONG TENG; TU FU LING	34.8778	MFN2	Unique
919	(+)-beta-Phellandrene	442484	CHUAN XIONG; GAN JIANG	34.8774	MFN2	Unique
920	(-)-beta-Phellandrene	443161	DAN SHEN; GUI ZHI; RU XIANG; XI XIN	34.8774	MFN2	Unique
921	Tereben	11463	CHUAN XIONG; GAN JIANG; MA HUANG; MO YAO; RU XIANG; XI XIN	34.877	MFN2	Unique
922	hancinone C	6443896	SHAN YAO	34.8767	MFN2	Unique
923	EAK; methylheptanone	246728	MA HUANG; MO YAO	34.8764	MFN2	Unique
924	(R)-(-)-alpha-Phellandrene	442482	BAI ZHI; CHUAN XIONG; GUI ZHI; XI XIN	34.8757	MFN2	Unique
925	(S)-(+)-alpha-Phellandrene	443160	CHUAN XIONG; GAN JIANG; HUANG BAI; MO YAO; RU XIANG	34.8757	MFN2	Unique
926	2-methyl-5-decanone	537777	DANG GUI	34.875	MFN2	Unique
927	4-Octanone	11516	CHUAN XIONG; DANG GUI	34.8732	MFN2	Unique
928	Physciondiglucoside	73981703	HU ZHANG	34.8696	MFN2	Unique
929	(S)-Matsutake alcohol	2724898	BAI ZHI; MA HUANG	34.8638	MFN2	Unique
930	CHEBI:39932	6992244	BAN ZHI LIAN	34.8638	MFN2	Unique
931	nuezhenide	6440999	NU ZHEN ZI	34.8634	MFN2	Unique
932	oct-1-en-2-ol	15372159	NIU XI	34.8626	MFN2	Unique
933	Ergocalciferol	5280793	RU XIANG	34.8613	MFN2	Unique
934	(5S)-5-ethyloxolan-2-one	5325911	SAN QI	34.8524	MFN2; SLC27A3; SMG7; RHOB; AKR1B1; LCOR	No clear preference
935	L-Limonen; (-)-Limonene	439250	BAI ZHI; CHUAN XIONG; DANG GUI; GUI ZHI; HUANG BAI; MA HUANG; NU ZHEN ZI; RU XIANG; XI XIN	34.8488	MFN2; SLC27A3; SMG7; RHOB; AKR1B1; LCOR	No clear preference
936	Hemo-sol; D-Limonene	440917	BAI ZHI; BAI ZHU; CHI SHAO; DANG GUI; E ZHU; GAN JIANG; GUI ZHI; MO YAO; RU XIANG; SAN QI; XI XIN	34.8488	MFN2; SLC27A3; SMG7; RHOB; AKR1B1; LCOR	No clear preference
937	Isonuezhenide	162912854	NU ZHEN ZI	34.8476	MFN2; SLC27A3; SMG7; RHOB; AKR1B1; LCOR	No clear preference
938	D-Cystine	6857538	SHAN YAO	34.8455	MFN2; SLC27A3; SMG7; RHOB; AKR1B1; LCOR	No clear preference
939	L-Cystine	67678	DAN SHEN	34.8455	MFN2; SLC27A3; SMG7; RHOB; AKR1B1; LCOR	No clear preference
940	Meso-Cystine	6991966	DAN SHEN	34.8455	MFN2; SLC27A3; SMG7; RHOB; AKR1B1; LCOR	No clear preference
941	Usaf hc-1; Sebacic Acid	5192	DANG GUI; SAN LENG	34.8435	MFN2; SLC27A3; SMG7; RHOB; AKR1B1; LCOR	No clear preference
942	pedunculagin	442688	CHI SHAO; JIN YING ZI	34.8407	MFN2; SLC27A3; SMG7; RHOB; AKR1B1; LCOR	No clear preference
943	scropolioside D	6918700	XUAN SHEN	34.8328	MFN2; SLC27A3; SMG7; RHOB; AKR1B1; LCOR	No clear preference
944	Neomangiferin	6918448	ZHI MU	34.8236	MFN2; SLC27A3; SMG7; RHOB; AKR1B1; LCOR	No clear preference
945	Manghaslin	11498684	NU ZHEN ZI	34.8229	MFN2; SLC27A3; SMG7; RHOB; AKR1B1; LCOR	No clear preference
946	korepimedoside B	5318837	YIN YANG HUO	34.8144	MFN2; SLC27A3; SMG7; RHOB; AKR1B1; LCOR	No clear preference
947	caohuoside B	44259080	YIN YANG HUO	34.8129	MFN2; SLC27A3; SMG7; RHOB; AKR1B1; LCOR	No clear preference
948	citronellyl formate	7778	XI XIN	34.8039	MFN2; SLC27A3; SMG7; RHOB; AKR1B1; LCOR	No clear preference
949	Cyclopamine	442972	DU ZHONG	34.8035	MFN2; SLC27A3; SMG7; RHOB; AKR1B1; LCOR	No clear preference
950	oleuropein; 32619-42-4	5281544	NU ZHEN ZI	34.7998	MFN2; SLC27A3; SMG7; RHOB; AKR1B1; LCOR	No clear preference
951	Heptanoate	93052	CHUAN WU; DANG SHEN; SAN QI	34.7988	MFN2; SLC27A3; SMG7; RHOB; AKR1B1; LCOR	No clear preference
952	mukulol	13255923	MO YAO	34.7942	MFN2; SLC27A3; SMG7; RHOB; AKR1B1; LCOR	No clear preference
953	przewalskin	14139388	DAN SHEN	34.7847	MFN2; SLC27A3; SMG7; RHOB; AKR1B1; LCOR	No clear preference
954	Benzoylpaeoniflorin	21631106	BAI SHAO	34.7828	MFN2; SLC27A3; SMG7; RHOB; AKR1B1; LCOR	No clear preference
955	Osmanthuside H	192437	BAI ZHI	34.7758	MFN2; SLC27A3; SMG7; RHOB; AKR1B1; LCOR	No clear preference
956	Paeoniflorigenone	133475	CHI SHAO	34.7738	MFN2; SLC27A3; SMG7; RHOB; AKR1B1; LCOR	No clear preference
957	Progallin A	13250	BAI SHAO; CHI SHAO; TIAN NAN XING	34.7728	MFN2; SLC27A3; SMG7; RHOB; AKR1B1; LCOR	No clear preference
958	81827-74-9	133766	LEI GONG TENG	34.7644	MFN2; SLC27A3; SMG7; RHOB; AKR1B1; LCOR	No clear preference
959	Lucenin-2	442615	GU SUI BU	34.7638	MFN2; SLC27A3; SMG7; RHOB; AKR1B1; LCOR	No clear preference
960	3,5-Dimethyl-p-anisic acid	88944	HU ZHANG	34.7603	MFN2; SLC27A3; SMG7; RHOB; AKR1B1; LCOR	No clear preference
961	muurolene	12306047	BAI ZHI; FANG JI; GUI ZHI; MO YAO; XI XIN	34.757	MFN2; SLC27A3; SMG7; RHOB; AKR1B1; LCOR	No clear preference
962	alpha-amorphene	12306046	FU PEN ZI	34.757	MFN2; SLC27A3; SMG7; RHOB; AKR1B1; LCOR	No clear preference
963	alpha cadinene	12306048	GUI ZHI	34.757	MFN2; SLC27A3; SMG7; RHOB; AKR1B1; LCOR	No clear preference
964	Naphthalene, 1,2,3,4,4a,5,6,8a-octahydro-7-methyl-4-methylene-1-(1-methylethyl)-, (1alpha,4abeta,8aalpha)-	92313	FU PEN ZI; GUI ZHI; MA HUANG	34.7515	MFN2; SLC27A3; SMG7; RHOB; AKR1B1; LCOR	No clear preference
965	Costunolide	5281437	BAI ZHI; DU ZHONG; GAN CAO	34.7461	MFN2; SLC27A3; SMG7; RHOB; AKR1B1; LCOR	No clear preference
966	Eugenone	5317271	XI XIN	34.7408	MFN2; SLC27A3; SMG7; RHOB; AKR1B1; LCOR	No clear preference
967	guaiene	15560252	CANG ZHU; FANG JI; GAN JIANG	34.7393	MFN2; SLC27A3; SMG7; RHOB; AKR1B1; LCOR	No clear preference
968	Methyl heptoate	7826	MA HUANG	34.7383	MFN2; SLC27A3; SMG7; RHOB; AKR1B1; LCOR	No clear preference
969	cryptotanshinone	160254	DAN SHEN	34.7322	MFN2; SLC27A3; SMG7; RHOB; AKR1B1; LCOR	No clear preference
970	alpha-Guaiene	5317844	CANG ZHU; MO YAO; SAN QI; XI XIN	34.7264	MFN2; SLC27A3; SMG7; RHOB; AKR1B1; LCOR	No clear preference
971	2H-Pyran-4-acetic acid, 2-(beta-D-glucopyranosyloxy)-3,4-dihydro-3-(2-hydroxyethylidene)-5-(methoxycarbonyl)-, 2-(3,4-dihydroxyphenyl)ethyl ester, (2S,3E,4S)-	6440747	NU ZHEN ZI	34.7246	MFN2; SLC27A3; SMG7; RHOB; AKR1B1; LCOR	No clear preference
972	3691-11-0	94275	DANG SHEN; MA HUANG; SAN QI; XI XIN	34.7213	MFN2; SLC27A3; SMG7; RHOB; AKR1B1; LCOR	No clear preference
973	Isocryptotanshinone	626608	DAN SHEN	34.7204	MFN2; SLC27A3; SMG7; RHOB; AKR1B1; LCOR	No clear preference
974	delta-amorphene	12306059	BAI ZHI; E ZHU; FANG JI; FU PEN ZI; GUI ZHI; MA HUANG; MO YAO; TU FU LING; XI XIN	34.7143	MFN2; SLC27A3; SMG7; RHOB; AKR1B1; LCOR	No clear preference
975	3-O-caffeoylshikimic acid	10131826	TU FU LING	34.7051	MFN2; SLC27A3; SMG7; RHOB; AKR1B1; LCOR	No clear preference
976	Celaxanthin	12302621	LEI GONG TENG	34.6928	MFN2; SLC27A3; SMG7; RHOB; AKR1B1; LCOR	No clear preference
977	Nonanedioate	3801344	CHUAN WU; DANG GUI; DANG SHEN; NIU XI	34.6896	MFN2; SLC27A3; SMG7; RHOB; AKR1B1; LCOR	No clear preference
978	CADINENE	3032853	DANG GUI; GUI ZHI; MA HUANG	34.6885	MFN2; SLC27A3; SMG7; RHOB; AKR1B1; LCOR	No clear preference
979	gallotannin	452707	BAI SHAO	34.6878	MFN2; SLC27A3; SMG7; RHOB; AKR1B1; LCOR	No clear preference
980	danshensu	11600642	DAN SHEN	34.6868	MFN2; SLC27A3; SMG7; RHOB; AKR1B1; LCOR	No clear preference
981	GRE	9338	HU ZHANG	34.6851	MFN2; SLC27A3; SMG7; RHOB; AKR1B1; LCOR	No clear preference
982	caprylic acid; Octanoic Acid	379	CHUAN WU; DANG SHEN; FU LING; FU PEN ZI; GUI ZHI; HUANG BAI; MA HUANG; NIU XI; SAN QI; TIAN NAN XING; XI XIN; XUAN SHEN; YI YI REN	34.6792	MFN2; SLC27A3; SMG7; RHOB; AKR1B1; LCOR	No clear preference
983	(2S,3R,4S,5S,6R)-2-(4-hydroxy-3-methoxyphenoxy)-6-(hydroxymethyl)oxane-3,4,5-triol	11962143	HU ZHANG	34.6788	MFN2; SLC27A3; SMG7; RHOB; AKR1B1; LCOR	No clear preference
984	Epimedin C	5748394	YIN YANG HUO	34.6696	MFN2; SLC27A3; SMG7; RHOB; AKR1B1; LCOR	No clear preference
985	Baohuoside VI	5488005	YIN YANG HUO	34.6696	MFN2; SLC27A3; SMG7; RHOB; AKR1B1; LCOR	No clear preference
986	tanshinaldehyde	124268	DAN SHEN	34.6681	MFN2; SLC27A3; SMG7; RHOB; AKR1B1; LCOR	No clear preference
987	isotachioside	15098566	HU ZHANG	34.6676	MFN2; SLC27A3; SMG7; RHOB; AKR1B1; LCOR	No clear preference
988	hexandraside D	44259067	YIN YANG HUO	34.6658	MFN2; SLC27A3; SMG7; RHOB; AKR1B1; LCOR	No clear preference
989	(Z,Z)-farnesol	1549107	GAN JIANG; GUI ZHI; MA HUANG	34.6629	MFN2; SLC27A3; SMG7; RHOB; AKR1B1; LCOR	No clear preference
990	(E,Z)-Farnesol	1549109	BAI ZHI; GUI ZHI; MA HUANG; SAN QI	34.6629	MFN2; SLC27A3; SMG7; RHOB; AKR1B1; LCOR	No clear preference
991	farnesol	445070	BAI ZHI; GAN JIANG; GUI ZHI; MA HUANG; SAN QI	34.6629	MFN2; SLC27A3; SMG7; RHOB; AKR1B1; LCOR	No clear preference
992	2,6,11-trimethyldodecane	35768	BAN ZHI LIAN	34.6496	MFN2; SLC27A3; SMG7; RHOB; LCOR	Tied
993	(1S,2S)-1,2-dimethylcyclopentane	641612	GAN CAO	34.6442	MFN2; SLC27A3; SMG7; RHOB; LCOR	Tied
994	guaiane	9548703	MO YAO	34.6406	MFN2; SLC27A3; SMG7; RHOB; LCOR	Tied
995	2,9-Dimethyldecane	517733	CHUAN XIONG	34.6389	MFN2; SLC27A3; SMG7; RHOB; LCOR	Tied
996	(1S,4S,4aS,6S,8aS)-4-isopropyl-1,6-dimethyldecahydronaphthalene	9548708	SAN QI	34.6369	MFN2; SLC27A3; SMG7; LCOR	Tied
997	Casuarictin	73644	JIN YING ZI	34.6293	MFN2; SLC27A3; SMG7; LCOR	Tied
998	Methyl azelate	15612	TIAN NAN XING	34.6232	MFN2; SLC27A3; SMG7; LCOR	Tied
999	hexandraside F	92043273	YIN YANG HUO	34.6221	MFN2; SLC27A3; SMG7; LCOR	Tied
1000	6-gingesulfonic acid	126890	GAN JIANG	34.6209	MFN2; SLC27A3; SMG7; LCOR	Tied
1001	Ikarisoside C	5481980	YIN YANG HUO	34.619	MFN2; SLC27A3; SMG7; LCOR	Tied
1002	(6R,10R)-6,10,14-trimethylpentadecan-2-one	1810793	BAI SHAO; BAN ZHI LIAN; NIU XI	34.6165	MFN2; SLC27A3; SMG7; LCOR	Tied
1003	FITONE	10408	MA HUANG	34.6165	MFN2; SLC27A3; SMG7; LCOR	Tied
1004	2,6,10-trimethyl-dodecane; farnesane	19773	FANG JI; GAN CAO; MA HUANG	34.6161	MFN2; SLC27A3; SMG7; LCOR	Tied
1005	mauritianin	10919701	NU ZHEN ZI	34.6081	MFN2; SLC27A3; SMG7; LCOR	Tied
1006	clitorin	11592917	NU ZHEN ZI	34.6081	MFN2; SLC27A3; SMG7; LCOR	Tied
1007	PERILLYL ALCOHOL	10819	XI XIN	34.607	MFN2; SLC27A3; SMG7; LCOR	Tied
1008	1,1-Diethoxybutane	77225	CHUAN XIONG	34.604	MFN2; SLC27A3; SMG7; LCOR	Tied
1009	Amylol	6276	MA HUANG; NIU XI	34.5808	MFN2; SLC27A3; SMG7; LCOR	Tied
1010	Neoeriocitrin	114627	GU SUI BU	34.5724	MFN2; SMG7	Tied
1011	(2R,6R,10R)-6,10,14-trimethylpentadecan-2-ol	11032943	HONG HUA	34.5685	MFN2; SMG7	Tied
1012	2-methoxy-5-(e)-propenyl-phenol-beta-vicianoside	162623596	CHI SHAO	34.5639	MFN2; SMG7	Tied
1013	Isoviolanthin	101422758	GAN CAO	34.5539	MFN2; SMG7	Tied
1014	violanthin	442665	GAN CAO	34.5539	MFN2; SMG7	Tied
1015	Saprothoquinone	372741	DAN SHEN	34.5503	MFN2; SMG7	Tied
1016	Luteolin 7-glucoside-4'-neohesperidoside	44258105	GU SUI BU	34.5472	MFN2; SMG7	Tied
1017	epimedoside D	44258789	YIN YANG HUO	34.5458	MFN2; SMG7	Tied
1018	Epimedoside E	44258790	YIN YANG HUO	34.5452	MFN2; SMG7	Tied
1019	Anthraglycoside B	99649	HU ZHANG	34.5415	MFN2; SMG7	Tied
1020	Glucofrangulin	318730	HU ZHANG	34.5415	MFN2; SMG7	Tied
1021	Punicalagin	16129719	N/A	34.541	MFN2; SMG7	Tied
1022	Emodin-6-glucoside	22297291	HU ZHANG	34.5395	MFN2; SMG7	Tied
1023	Purpureaside C	11953944	SHU DI HUANG	34.5342	MFN2; SMG7	Tied
1024	echinacoside	5281771	SHU DI HUANG	34.5342	MFN2; SMG7	Tied
1025	WLN: QVR BVQ	1017	DANG GUI	34.5311	MFN2; SMG7	Tied
1026	4-(1,5-Dimethylhex-4-enyl)cyclohex-2-enone	550361	GAN JIANG	34.5308	MFN2; SMG7	Tied
1027	Aethiopinone	157301	DAN SHEN	34.5293	MFN2; SMG7	Tied
1028	Amurensin	5318156	HUANG BAI	34.5234	MFN2; SMG7	Tied
1029	Hesperetin-7-Rutinoside	3594	N/A	34.5093	MFN2; SMG7	Tied
1030	hesperidin	10621	FANG JI; GU SUI BU; MA HUANG	34.5093	MFN2; SMG7	Tied
1031	SW219122-1	129010007	FANG JI; GU SUI BU; MA HUANG	34.5093	MFN2; SMG7	Tied
1032	Vitamin D3	5280795	BU GU ZHI; DANG GUI; DANG SHEN; GU SUI BU; SAN QI; SHAN YAO	34.5092	MFN2; SMG7	Tied
1033	Nonenone	26630	NIU XI	34.5021	MFN2; SMG7	Tied
1034	Salvilenone	389885	DAN SHEN	34.5015	MFN2; SMG7	Tied
1035	Vicenin-2	442664	GAN CAO	34.4958	MFN2; SMG7	Tied
1036	Menadiol Sodium Diphosphate	197855	N/A	34.4941	MFN2; SMG7	Tied
1037	Denudatin B	442834	SHAN YAO	34.4936	MFN2; SMG7	Tied
1038	Kadsurenone	122159	SHAN YAO	34.4936	MFN2; SMG7	Tied
1039	epimedoside; korepimedoside A	10327790	YIN YANG HUO	34.4922	MFN2; SMG7	Tied
1040	methyl (4S,5E,6S)-5-ethylidene-4-[2-[2-(4-hydroxyphenyl)ethoxy]-2-oxoethyl]-6-[(2S,3R,4S,5S,6R)-3,4,5-trihydroxy-6-(hydroxymethyl)oxan-2-yl]oxy-4H-pyran-3-carboxylate	14136859	NU ZHEN ZI	34.4904	MFN2; SMG7	Tied
1041	Salazinic acid	5320418	LEI GONG TENG	34.4892	MFN2; SMG7	Tied
1042	Epimedin B	5748393	YIN YANG HUO	34.4886	MFN2; SMG7	Tied
1043	Codopiloic acid	178371	DANG SHEN	34.4864	MFN2; SMG7	Tied
1044	(2S)-2-Ammonio-4-(Methylsulfanyl)Butanoate	6992087	CHUAN WU; DANG SHEN	34.4807	MFN2; SMG7	Tied
1045	protocatechuic acid; 3,4-DIHYDROXYBENZOIC ACID	72	BAN ZHI LIAN; CHUAN XIONG; DAN SHEN; DU ZHONG; GAN CAO; GU SUI BU; GUI ZHI; HU ZHANG; JIN YING ZI; MA HUANG; ZE LAN	34.4803	MFN2; SMG7	Tied
1046	Propyl Gallate	4947	CHI SHAO	34.4789	MFN2; SMG7	Tied
1047	1-Hydroxycumene	12053	SAN QI	34.4782	MFN2; SMG7	Tied
1048	Cistanoside A	101691130	SHU DI HUANG	34.472	MFN2; SMG7	Tied
1049	L-Lysin; L-Lysine	5962	BAI ZHU; DAN SHEN; DI LONG; HONG HUA; SHAN YAO; WU GONG; YI YI REN	34.4671	MFN2; SMG7	Tied
1050	Tanshindiol B	5321620	DAN SHEN	34.4665	MFN2; SMG7	Tied
1051	Przewaquinone E	126072	DAN SHEN	34.4665	MFN2; SMG7	Tied
1052	(6S,7R)-6,7-dihydroxy-1,6-dimethyl-8,9-dihydro-7H-naphtho[8,7-g]benzofuran-10,11-dione	10470747	DAN SHEN	34.4665	MFN2; SMG7	Tied
1053	[(2S)-2,3-dihydroxypropyl] octanoate	3085369	HONG HUA	34.466	MFN2; SMG7	Tied
1054	Acitretin	5284513	BAI ZHI; GUI ZHI; MA HUANG; XI XIN	34.4655	MFN2; SMG7	Tied
1055	Eugeniin	442679	CHI SHAO	34.4654	MFN2; SMG7	Tied
1056	DL-ALPHA-TOCOPHEROL	2116	DAN SHEN; HONG HUA	34.4639	MFN2; SMG7	Tied
1057	VIV; VITAMIN E	14985	DAN SHEN; GAN CAO; GAN JIANG; HONG HUA; ZHI GAN CAO	34.4639	MFN2; SMG7	Tied
1058	77171-98-3	6560141	GAN JIANG; HONG HUA	34.4639	MFN2; SMG7	Tied
1059	2,7-Dimethyloxepine	578868	TIAN NAN XING	34.4632	MFN2; SMG7	Tied
1060	1,2,3,6-tetra-O-galloylglucose	73178	BAI SHAO	34.4583	MFN2; SMG7	Tied
1061	rutin; quercetin-3-O-rutinoside	5280805	DAN SHEN; DU ZHONG; FU PEN ZI; GAN CAO; GAN JIANG; HONG HUA; HU ZHANG; HUANG BAI; HUANG QI; MA HUANG; NIU XI; NU ZHEN ZI; SAN QI; ZHI GAN CAO	34.4498	MFN2; SMG7	Tied
1062	2-NONANONE	13187	E ZHU; GAN JIANG	34.4495	MFN2; SMG7	Tied
1063	Quercetin-3-rhamnoside-7-glucoside	139031036	HU ZHANG	34.4486	MFN2; SMG7	Tied
1064	astilbin	119258	TU FU LING	34.4464	MFN2; SMG7	Tied
1065	isoastilbin	9981176	TU FU LING	34.4464	MFN2; SMG7	Tied
1066	Neoastilbin	442437	TU FU LING	34.4464	MFN2; SMG7	Tied
1067	Syrigin; ligustrin; Syringin	5316860	CANG ZHU; CHUAN WU; DANG SHEN; DU ZHONG; HONG HUA; HUANG BAI; NU ZHEN ZI; WU JIA PI	34.4436	MFN2; SMG7	Tied
1068	Anthraglycoside A	168938	HU ZHANG	34.441	MFN2; SMG7	Tied
1069	(E,E)-3,5-Di-O-caffeoylquinic acid	6474310	XU DUAN	34.4398	MFN2; SMG7	Tied
1070	Dihydrosyringin	71720642	NU ZHEN ZI	34.4347	MFN2; SMG7	Tied
1071	P-Menthan-9-Ol, Cis-	346868	TU FU LING	34.4339	MFN2; SMG7	Tied
1072	Germacrene D	5317570	CHUAN XIONG; DAN SHEN; E ZHU; FU PEN ZI; MO YAO; SAN QI; XI XIN	34.4335	MFN2; SMG7	Tied
1073	8-isopropylidene-1,5-dimethylcyclodeca-1,5-diene; Germacrene B	5281519	DAN SHEN; E ZHU; MO YAO; XI XIN	34.4329	MFN2; SMG7	Tied
1074	Crotepoxide	161314	SHAN YAO	34.429	MFN2; SMG7	Tied
1075	Vanilloloside	44577222	HUANG BAI	34.4241	MFN2; SMG7	Tied
1076	10-hydroxyligstroside	14756316	NU ZHEN ZI	34.4215	MFN2; SMG7	Tied
1077	Eriodictyol 7-glucuronide	124258	GU SUI BU	34.421	MFN2; SMG7	Tied
1078	(S)-Allantoin	439714	SHAN YAO	34.4157	MFN2; SMG7	Tied
1079	(R)-Allantoin	439713	FANG JI; GE GEN; NIU XI	34.4157	MFN2; SMG7	Tied
1080	Allantoin	204	GE GEN; SHAN YAO	34.4157	MFN2; SMG7	Tied
1081	germacrene	9548705	CHUAN XIONG; YIN YANG HUO	34.4139	MFN2; SMG7	Tied
1082	Tryptophenolide; Triptophenolide	173273	LEI GONG TENG	34.4041	MFN2; SMG7	Tied
1083	Picralinal	46229103	HU ZHANG	34.4036	MFN2; SMG7	Tied
1084	Hexene	639661	FU PEN ZI	34.395	MFN2; SMG7	Tied
1085	Gingerglycolipid A	10349562	GAN JIANG	34.3912	MFN2; SMG7	Tied
1086	Nodakenin	73191	BAI SHAO; BAI ZHI	34.3808	MFN2; SMG7	Tied
1087	Codonopsine	442631	DANG SHEN	34.3789	MFN2; SMG7	Tied
1088	digallate	54711004	DAN SHEN; GU SUI BU	34.3782	MFN2; SMG7	Tied
1089	2-methoxyfuranoguaia-9-ene-8-one	101044443	MO YAO	34.377	MFN2; SMG7	Tied
1090	quercetin-3-sophoroside; QUOSP	5282166	DU ZHONG; NU ZHEN ZI	34.3761	MFN2; SMG7	Tied
1091	Narcissoside	5481663	GAN CAO	34.3737	MFN2; SMG7	Tied
1092	Isomangiferin	5318597	DU ZHONG; GU SUI BU; ZHI MU	34.3707	MFN2; SMG7	Tied
1093	Chinoinin; Mangiferin	5281647	GU SUI BU; ZHI MU	34.3701	MFN2; SMG7	Tied
1094	Campesteryl ferulate	15056832	GU SUI BU; HUANG BAI	34.3549	MFN2; SMG7	Tied
1095	Cimidahurinine	5315870	NU ZHEN ZI	34.354	MFN2; SMG7	Tied
1096	beta-Curcumene	6428461	DANG SHEN; GAN JIANG	34.3538	MFN2; SMG7	Tied
1097	6,7,10-Trihydroxy-8-octadecenoic acid	91089893	SAN LENG	34.3488	MFN2; SMG7	Tied
1098	Zingiberene	92776	E ZHU; GAN JIANG	34.3478	MFN2; SMG7	Tied
1099	Brefeldin A	5287620	N/A	34.3473	MFN2; SMG7	Tied
1100	(1R,2E,7R,10E,12S,13S,15R)-12,15-Dihydroxy-7-Methyl-8-Oxabicyclo[11.3.0]Hexadeca-2,10-Dien-9-One	5352004	DANG GUI	34.3473	MFN2; SMG7	Tied
1101	gamma-curcumene	12304273	FU PEN ZI	34.3472	MFN2; SMG7	Tied
1102	L-uridine	466466	FU LING	34.3414	MFN2; SMG7	Tied
1103	uridine	6029	BAI ZHU; CANG ZHU; DANG GUI; DI LONG; HUANG QI; MO YAO; SHENG DI HUANG; SHU DI HUANG	34.3414	MFN2; SMG7	Tied
1104	3083-77-0	18323	N/A	34.3414	MFN2; SMG7	Tied
1105	beta-Bisabolene; (4S)-1-methyl-4-(6-methylhepta-1,5-dien-2-yl)cyclohexene	10104370	BAI ZHI; DANG GUI; FU PEN ZI; GAN JIANG; GUI ZHI; MA HUANG; XI XIN	34.3376	MFN2; SMG7	Tied
1106	.gamma.-Bisabolene	5352437	CHUAN XIONG; E ZHU; GUI ZHI	34.3376	MFN2; SMG7	Tied
1107	Coenzyme Q9	5280473	BAI ZHI; DANG GUI	34.3359	MFN2; SMG7	Tied
1108	caohuoside D	44259082	YIN YANG HUO	34.3303	MFN2; SMG7	Tied
1109	Chitranone	633072	GU SUI BU	34.328	MFN2; SMG7	Tied
1110	Hexandraside E	44258787	YIN YANG HUO	34.3203	MFN2; SMG7	Tied
1111	Prolinum; L-Proline	145742	BAI ZHU; DAN SHEN; DI LONG; HUANG QI; QUAN XIE; SHAN YAO; WU GONG	34.3166	MFN2; SMG7	Tied
1112	liriodendrin	21603207	DU ZHONG	34.3155	MFN2; SMG7	Tied
1113	syringaresinol diglucoside	73636	NU ZHEN ZI	34.3155	MFN2; SMG7	Tied
1114	Narirutin	442431	GU SUI BU	34.3132	MFN2; SMG7	Tied
1115	ombuoside	10100634	BAN ZHI LIAN	34.3086	MFN2; SMG7	Tied
1116	Icariin	5318997	YIN YANG HUO	34.3044	MFN2; SMG7	Tied
1117	Levistolid A; Levistolide-A	70698035	CHUAN XIONG; DANG GUI	34.3035	MFN2; SMG7	Tied
1118	Pentagalloylglucose	65238	BAI SHAO; CHI SHAO	34.3021	MFN2; SMG7	Tied
1119	Isoschaftoside	3084995	GAN CAO; TIAN NAN XING	34.2978	MFN2	Unique
1120	schaftoside	442658	GAN CAO; TIAN NAN XING	34.2975	MFN2	Unique
1121	Fellavine	193876	MO YAO	34.2974	MFN2	Unique
1122	Naphthazarin	10141	XI XIN	34.2927	MFN2	Unique
1123	Sagittatoside A	13916054	YIN YANG HUO	34.2926	MFN2	Unique
1124	naringin	442428	GAN CAO; GU SUI BU; LEI GONG TENG	34.2924	MFN2	Unique
1125	nonanoic acid	8158	BAI ZHI; CHUAN WU; DANG SHEN; GUI ZHI; HUANG BAI; MA HUANG; SAN QI; TIAN NAN XING; XUAN SHEN; YI YI REN	34.2866	MFN2	Unique
1126	Hexenal	10460	BAN ZHI LIAN; HONG HUA; SAN QI	34.2766	MFN2	Unique
1127	DIBP	6782	BAI ZHU; GAN CAO; GUI ZHI; LEI GONG TENG; MA HUANG; NIU XI	34.2699	MFN2	Unique
1128	Novobiocin	54675769	MA QIAN ZI	34.2696	MFN2	Unique
1129	arbutin; Hydroquinone-Beta-D-Glucopyranoside	440936	CHI SHAO; JIN YING ZI	34.262	MFN2	Unique
1130	4-Hydroxyphenyl Hexopyranoside	346	CHI SHAO; SAN LENG	34.262	MFN2	Unique
1131	angroside C	102309024	XUAN SHEN	34.2606	MFN2	Unique
1132	beta-D-Glucopyranose, 1-thio-, 1-(1-methoxy-N-(sulfooxy)-1H-indole-3-ethanimidate)	9576416	ZHI MU	34.2511	MFN2; SLC27A3; SMG7; RHOB; AKR1B1; LCOR	No clear preference
1133	WLN: QR CQ DV1	6990	DANG GUI	34.2494	MFN2; SLC27A3; SMG7; RHOB; AKR1B1; LCOR	No clear preference
1134	Ethinyl Estradiol	5991	HUANG QI	34.2471	MFN2; SLC27A3; SMG7; RHOB; AKR1B1; LCOR	No clear preference
1135	licochalcone G	49856081	GAN CAO	34.2465	MFN2; SLC27A3; SMG7; RHOB; AKR1B1; LCOR	No clear preference
1136	Miquelianin (Quercetin 3-O-Glucuronide)	13258914	MO YAO	34.2451	MFN2; SLC27A3; SMG7; RHOB; AKR1B1; LCOR	No clear preference
1137	Stigmasteryl ferulate	15056831	DANG SHEN	34.2416	MFN2; SLC27A3; SMG7; RHOB; AKR1B1; LCOR	No clear preference
1138	Sennoside A	73111	DAN SHEN; FU LING	34.236	MFN2; SLC27A3; SMG7; RHOB; AKR1B1; LCOR	No clear preference
1139	2-methyldodecan-5-one	5319599	DANG GUI	34.2293	MFN2; SLC27A3; SMG7; RHOB; AKR1B1; LCOR	No clear preference
1140	T-BUTYLBENZENE	7366	DANG SHEN	34.2274	MFN2; SLC27A3; SMG7; RHOB; AKR1B1; LCOR	No clear preference
1141	tagetiin	11968966	HONG HUA	34.2258	MFN2; SLC27A3; SMG7; RHOB; AKR1B1; LCOR	No clear preference
1142	Lespedin	5486199	YIN YANG HUO	34.2248	MFN2; SLC27A3; SMG7; RHOB; AKR1B1; LCOR	No clear preference
1143	gamma-Tocotrienol	5282349	HONG HUA	34.2173	MFN2; SLC27A3; SMG7; RHOB; AKR1B1; LCOR	No clear preference
1144	Kushenol I	20832634	GU SUI BU	34.2165	MFN2; SLC27A3; SMG7; RHOB; AKR1B1; LCOR	No clear preference
1145	isocembrene	11149974	RU XIANG	34.2111	MFN2; SLC27A3; SMG7; RHOB; AKR1B1; LCOR	No clear preference
1146	cembrene	6430770	MO YAO	34.2103	MFN2; SLC27A3; SMG7; RHOB; AKR1B1; LCOR	No clear preference
1147	Tuberostemonine	100781	BAI ZHU	34.2079	MFN2; SLC27A3; SMG7; RHOB; AKR1B1; LCOR	No clear preference
1148	methyltanshinonate	624381	DAN SHEN	34.2062	MFN2; SLC27A3; SMG7; RHOB; AKR1B1; LCOR	No clear preference
1149	Carvacryl acetate	80792	XI XIN	34.2034	MFN2; SLC27A3; SMG7; RHOB; AKR1B1; LCOR	No clear preference
1150	2,6,10,14-tetramethylhexadecane; phytane	12523	BAI ZHI; BAN ZHI LIAN	34.2025	MFN2; SLC27A3; SMG7; RHOB; AKR1B1; LCOR	No clear preference
1151	vanillic acid	8468	BAN ZHI LIAN; CANG ZHU; CHI SHAO; CHUAN WU; CHUAN XIONG; DANG SHEN; DU ZHONG; FU PEN ZI; HUANG QI; MA HUANG; XUAN SHEN; ZHI MU	34.2011	MFN2; SLC27A3; SMG7; RHOB; AKR1B1; LCOR	No clear preference
1152	Danshenol A	3083514	DAN SHEN	34.2004	MFN2; SLC27A3; SMG7; RHOB; AKR1B1; LCOR	No clear preference
1153	hexanal	6184	BAN ZHI LIAN; CHI SHAO; CHUAN XIONG; FU PEN ZI; GAN JIANG; GUI ZHI; MA HUANG; NIU XI; SAN QI; XI XIN; YI YI REN; ZHI MU	34.2004	MFN2; SLC27A3; SMG7; RHOB; AKR1B1; LCOR	No clear preference
1154	cembrene-A	5281384	MO YAO	34.1966	MFN2; SLC27A3; SMG7; RHOB; AKR1B1; LCOR	No clear preference
1155	Sitoindoside II	16058264	HONG HUA	34.1877	MFN2; SLC27A3; SMG7; RHOB; AKR1B1; LCOR	No clear preference
1156	sinapic acid	10743	CHUAN XIONG; GU SUI BU	34.1855	MFN2; SLC27A3; SMG7; RHOB; AKR1B1; LCOR	No clear preference
1157	nicotiflorin	5318767	FU PEN ZI; GAN CAO; HONG HUA; XI XIN	34.175	MFN2; SLC27A3; SMG7; RHOB; AKR1B1; LCOR	No clear preference
1158	scopoline	25084503	BAI ZHI	34.1725	MFN2; SLC27A3; SMG7; RHOB; AKR1B1; LCOR	No clear preference
1159	GGB	439202	HUANG QI	34.1716	MFN2; SLC27A3; SMG7; RHOB; AKR1B1; LCOR	No clear preference
1160	(2S,3R,4S,5S,6R)-2-[4-[[(3S,4R,5S)-3-hydroxy-5-(4-hydroxy-3-methoxyphenyl)-4-(hydroxymethyl)oxolan-3-yl]methyl]-2-methoxyphenoxy]-6-(hydroxymethyl)oxane-3,4,5-triol	14033815	DU ZHONG	34.171	MFN2; SLC27A3; SMG7; RHOB; AKR1B1; LCOR	No clear preference
1161	cis-lanceol	6536796	RU XIANG	34.1708	MFN2; SLC27A3; SMG7; RHOB; AKR1B1; LCOR	No clear preference
1162	Ikarisoside F	13964061	YIN YANG HUO	34.17	MFN2; SLC27A3; SMG7; RHOB; AKR1B1; LCOR	No clear preference
1163	Forsythiaside; Forsythoside A	5281773	SHU DI HUANG	34.1617	MFN2; SLC27A3; SMG7; RHOB; AKR1B1; LCOR	No clear preference
1164	Isoacteoside	6476333	SHENG DI HUANG	34.1543	MFN2; SLC27A3; SMG7; RHOB; AKR1B1; LCOR	No clear preference
1165	licuraside	14282455	GAN CAO	34.1506	MFN2; SLC27A3; SMG7; RHOB; AKR1B1; LCOR	No clear preference
1166	Thiram	5455	CHUAN NIU XI	34.1505	MFN2; SLC27A3; SMG7; RHOB; AKR1B1; LCOR	No clear preference
1167	(E,7R,11S)-3,7,11,15-tetramethylhexadec-2-en-1-ol	9971827	DU ZHONG	34.1446	MFN2; SLC27A3; SMG7; RHOB; AKR1B1; LCOR	No clear preference
1168	phytol	5280435	DU ZHONG; GUI ZHI; HONG HUA; MA HUANG	34.1446	MFN2; SLC27A3; SMG7; RHOB; AKR1B1; LCOR	No clear preference
1169	precarthamin	131751229	HONG HUA	34.1433	MFN2; SLC27A3; SMG7; RHOB; AKR1B1; LCOR	No clear preference
1170	3,4-Dihydroxybenzoate	54675866	BAN ZHI LIAN; DAN SHEN; DU ZHONG; GAN CAO; GU SUI BU; GUI ZHI; HU ZHANG; JIN YING ZI; MA HUANG; ZE LAN	34.1413	MFN2; SLC27A3; SMG7; RHOB; AKR1B1; LCOR	No clear preference
1171	acteoside	5281800	NU ZHEN ZI; SHENG DI HUANG; SHU DI HUANG; XUAN SHEN	34.1402	MFN2; SLC27A3; SMG7; RHOB; AKR1B1; LCOR	No clear preference
1172	(+)-Medioresinol di-O-beta-D-glucopyranoside	13991184	DU ZHONG	34.1368	MFN2; SLC27A3; SMG7; RHOB; AKR1B1; LCOR	No clear preference
1173	ACon1_002321	9960512	XI XIN	34.1265	MFN2; SLC27A3; SMG7; RHOB; AKR1B1; LCOR	No clear preference
1174	GBL	7302	MA HUANG	34.1253	MFN2; SLC27A3; SMG7; RHOB; AKR1B1; LCOR	No clear preference
1175	Wilfordic acid	163184309	LEI GONG TENG	34.1175	MFN2; SLC27A3; SMG7; RHOB; AKR1B1; LCOR	No clear preference
1176	sagittatoside B	10146160	YIN YANG HUO	34.108	MFN2; SLC27A3; SMG7; RHOB; AKR1B1; LCOR	No clear preference
1177	Cholesteryl ferulate	22375086	SHAN YAO	34.1074	MFN2; SLC27A3; SMG7; RHOB; AKR1B1; LCOR	No clear preference
1178	Sophoraflavonoloside	5282155	HONG HUA	34.106	MFN2; SLC27A3; SMG7; RHOB; AKR1B1; LCOR	No clear preference
1179	5,8-dimethyltocol	6857447	HONG HUA	34.0974	MFN2; SLC27A3; SMG7; RHOB; AKR1B1; LCOR	No clear preference
1180	2,6-Dimethoxyquinol	96038	DU ZHONG	34.0907	MFN2; SLC27A3; SMG7; RHOB; AKR1B1; LCOR	No clear preference
1181	Coniferin	5280372	DU ZHONG; HUANG BAI; NU ZHEN ZI	34.0793	MFN2; SLC27A3; SMG7; RHOB; AKR1B1; LCOR	No clear preference
1182	isoengelitin	101937309	TU FU LING	34.0714	MFN2; SLC27A3; SMG7; RHOB; AKR1B1; LCOR	No clear preference
1183	engeletin	6453452	TU FU LING	34.0714	MFN2; SLC27A3; SMG7; RHOB; AKR1B1; LCOR	No clear preference
1184	FOA	69711	DANG SHEN	34.071	MFN2; SLC27A3; SMG7; RHOB; AKR1B1; LCOR	No clear preference
1185	1-(3,4-dihydroxyphenyl)-2-hydroxyethanone	22134444	DAN SHEN	34.0596	MFN2; SLC27A3; SMG7; RHOB; AKR1B1; LCOR	No clear preference
1186	salvianolic acid d	75412558	DAN SHEN	34.0519	MFN2; SLC27A3; SMG7; RHOB; AKR1B1; LCOR	No clear preference
1187	(6R,8R,9E)-8-methoxy-3,6,10-trimethyl-6,7,8,11-tetrahydro-5H-cyclodeca[b]furan-4-one	11747425	MO YAO	34.0474	MFN2; SLC27A3; SMG7; RHOB; LCOR	Tied
1188	2-Hexenol	5318042	MA HUANG	34.0465	MFN2; SLC27A3; SMG7; RHOB; LCOR	Tied
1189	3-Hexenol	5281167	FANG JI; MA HUANG	34.0434	MFN2; SLC27A3; SMG7; RHOB; LCOR	Tied
1190	gamma-Hexenol	10993	BAN ZHI LIAN	34.0434	MFN2; SLC27A3; SMG7; RHOB; LCOR	Tied
1191	Supraene; Squalene	638072	BAI ZHI; MA HUANG	34.0408	MFN2; SLC27A3; SMG7; RHOB; LCOR	Tied
1192	(6Z,10E,14E,18E)-2,6,10,15,19,23-hexamethyltetracosa-2,6,10,14,18,22-hexaene	11975273	YI YI REN	34.0408	MFN2; SLC27A3; SMG7; RHOB; LCOR	Tied
1193	panaxytriol	93484	SAN QI	34.0391	MFN2; SLC27A3; SMG7; RHOB; LCOR	Tied
1194	o-Acetyl-p-cresol	15068	CHUAN XIONG; DANG GUI; SAN LENG	34.022	MFN2; SLC27A3; SMG7; LCOR	Tied
1195	neocarthamin	46173973	HONG HUA	34.019	MFN2; SLC27A3; SMG7; LCOR	Tied
1196	paeonol	11092	BAI SHAO; BAI ZHI; BAN ZHI LIAN; CHI SHAO; HUANG BAI; TIAN NAN XING	34.0184	MFN2; SLC27A3; SMG7; LCOR	Tied
1197	2,6,10,15-tetramethylheptadecane	41209	BAN ZHI LIAN; GUI ZHI	34.0136	MFN2; SLC27A3; SMG7; LCOR	Tied
1198	cistanoside D	5315930	XUAN SHEN	34.0057	MFN2; SLC27A3; SMG7; LCOR	Tied
1199	Artonin E	5481962	GAN CAO	34.0018	MFN2; SLC27A3; SMG7; LCOR	Tied
1200	Liquiritin apioside	10076238	GAN CAO	34	MFN2; SLC27A3; SMG7; LCOR	Tied
1201	Torachrysone	5321977	HU ZHANG	33.9992	MFN2; SLC27A3; SMG7; LCOR	Tied
1202	eriodictyol-7-O-glucoside	13254473	GU SUI BU	33.9921	MFN2; SLC27A3; SMG7; LCOR	Tied
1203	Apocynin	2214	MA HUANG	33.9914	MFN2; SLC27A3; SMG7; LCOR	Tied
1204	lignan	261166	HONG HUA	33.9895	MFN2; SLC27A3; SMG7; LCOR	Tied
1205	Acetate C-8	8164	RU XIANG	33.9878	MFN2; SLC27A3; SMG7; LCOR	Tied
1206	Mipax; Dimethyl Phthalate	8554	DANG GUI; GAN CAO; LEI GONG TENG; MA HUANG	33.9819	MFN2; SLC27A3; SMG7; LCOR	Tied
1207	Besigomsin	3001662	YIN YANG HUO	33.9788	MFN2; SLC27A3; SMG7	Tied
1208	[(2R,3S,4R,5R)-5-(2-Amino-6-Oxo-3H-Purin-9-Yl)-3,4-Dihydroxyoxolan-2-Yl]Methyl Dihydrogen Phosphate	135400774	N/A	33.9763	MFN2; SLC27A3; SMG7	Tied
1209	HMS3373P07	44134702	HONG HUA	33.9704	MFN2; SMG7	Tied
1210	1-hexanol	8103	BAN ZHI LIAN; DANG SHEN; DU ZHONG; MA HUANG; NIU XI; XI XIN; YIN YANG HUO	33.9674	MFN2; SMG7	Tied
1211	4-methylenemiltirone	14609851	DAN SHEN	33.9673	MFN2; SMG7	Tied
1212	CYTOCHALASIN B	5311281	CHUAN WU	33.9474	MFN2; SMG7	Tied
1213	Mesitol	10698	XU DUAN	33.9383	MFN2; SMG7	Tied
1214	Glycerite; TANNIC ACID	16129778	ZHI MU	33.9374	MFN2; SMG7	Tied
1215	Isobrucine N-oxide	124079392	MA QIAN ZI	33.9271	MFN2; SMG7	Tied
1216	przewaquinone c	56967683	DAN SHEN	33.9252	MFN2; SMG7	Tied
1217	Estriol	5756	XI XIN	33.9195	MFN2; SMG7	Tied
1218	HMS3369D13	16757678	XI XIN	33.9195	MFN2; SMG7	Tied
1219	scutellarin	185617	BAN ZHI LIAN; LEI GONG TENG	33.9195	MFN2; SMG7	Tied
1220	(+)-Cycloolivil	5316262	DU ZHONG; YIN YANG HUO	33.9125	MFN2; SMG7	Tied
1221	Eriodictiol-7-glucoside	147394	MA HUANG	33.9015	MFN2; SMG7	Tied
1222	THC, Delta 9	2978	N/A	33.8979	MFN2; SMG7	Tied
1223	Dronabinol	16078	GUI ZHI	33.8979	MFN2; SMG7	Tied
1224	Luteolin 7-O-glucuronide	5280601	GU SUI BU; HU ZHANG; MA HUANG	33.8906	MFN2; SMG7	Tied
1225	Tripteroside	5281664	LEI GONG TENG	33.8901	MFN2; SMG7	Tied
1226	Quercitrin	5280459	HU ZHANG; MO YAO	33.8784	MFN2; SMG7	Tied
1227	Antiarol	69505	LEI GONG TENG	33.8781	MFN2; SMG7	Tied
1228	Isoorientin	114776	GAN CAO	33.876	MFN2; SMG7	Tied
1229	orientin	5281675	GU SUI BU	33.8751	MFN2; SMG7	Tied
1230	Dehydrotanshinone II A	128994	DAN SHEN; HUANG BAI	33.8702	MFN2; SMG7	Tied
1231	Vexibinol	72936	GU SUI BU	33.8693	MFN2; SMG7	Tied
1232	SCHEMBL219169	21972505	MO YAO; XI XIN	33.8656	MFN2; SMG7	Tied
1233	2,4-Heptdienal	5283321	SAN QI	33.8637	MFN2; SMG7	Tied
1234	Acanthoside B	45482321	DU ZHONG	33.8508	MFN2; SMG7	Tied
1235	salidroside	159278	MA QIAN ZI; NU ZHEN ZI; SHENG DI HUANG; YIN YANG HUO	33.8498	MFN2; SMG7	Tied
1236	glyasperin F	392442	GAN CAO	33.8495	MFN2; SMG7	Tied
1237	Syringaldehyde	8655	DANG SHEN; GUI ZHI; MA HUANG; XI XIN	33.8493	MFN2; SMG7	Tied
1238	phytofluene	6436722	HONG HUA	33.847	MFN2; SMG7	Tied
1239	licoisoflavanone	392443	GAN CAO	33.8454	MFN2; SMG7	Tied
1240	4H-1-Benzopyran-4-one, 3-((6-deoxy-alpha-L-mennopyranosyl)oxy)-5,7-dihydroxy-2-(4-hydroxyphenyl)-8-(3-methyl-2-butenyl)-	5481982	YIN YANG HUO	33.8447	MFN2; SMG7	Tied
1241	davallioside A	44257070	GU SUI BU	33.8442	MFN2; SMG7	Tied
1242	Phytoene	5280784	HONG HUA	33.8362	MFN2; SMG7	Tied
1243	rhein	10168	DAN SHEN; HU ZHANG	33.8292	MFN2; SMG7	Tied
1244	tanshinone iia	164676	DAN SHEN	33.8243	MFN2; SMG7	Tied
1245	Hirsutrin	5280804	DU ZHONG; FU PEN ZI; GAN CAO; HU ZHANG; HUANG QI; SAN QI; YIN YANG HUO; ZHI GAN CAO	33.824	MFN2; SMG7	Tied
1246	Hyperin; Hyperoside	5281643	BAN ZHI LIAN; FU PEN ZI; HU ZHANG; HUANG BAI; JIN YING ZI; NIU XI; TU SI ZI; YIN YANG HUO	33.824	MFN2; SMG7	Tied
1247	epimedoside C	44258783	YIN YANG HUO	33.8142	MFN2; SMG7	Tied
1248	Sumiki's acid	80642	SHU DI HUANG	33.7991	MFN2; SMG7	Tied
1249	isopropylidenecyclohexane	138578	RU XIANG	33.7962	MFN2; SMG7	Tied
1250	Acetyl-m-xylene	6985	RU XIANG	33.7958	MFN2; SMG7	Tied
1251	guanidine	3520	HUANG BAI	33.7844	MFN2; SMG7	Tied
1252	MOLI001910	451298	HUANG BAI	33.7844	MFN2; SMG7	Tied
1253	Isoquercitrin	5484006	N/A	33.7833	MFN2; SMG7	Tied
1254	Cyclopentenone	13588	HUANG BAI	33.7792	MFN2; SMG7	Tied
1255	Alpha-Mangostin	5281650	ZHI MU	33.7791	MFN2; SMG7	Tied
1256	Kanzonol Z	10319154	GAN CAO	33.7772	MFN2; SMG7	Tied
1257	CHEMBL497293	44587252	ZHI MU	33.7765	MFN2; SMG7	Tied
1258	3,5,7-Trihydroxy-4'-methoxyl-8-prenylflavone-3-O-rhamnopyranoside; icariside II	5488822	YIN YANG HUO; ZHI MU	33.7765	MFN2; SMG7	Tied
1259	licochalcone a	5318998	GAN CAO	33.775	MFN2; SMG7	Tied
1260	Esculin	5281417	FU PEN ZI; HONG HUA	33.7707	MFN2; SMG7	Tied
1261	Byakangelicin	10211	BAI SHAO; BAI ZHI	33.7702	MFN2; SMG7	Tied
1262	Rubschisantherin	73353444	NIU XI	33.7675	MFN2; SMG7	Tied
1263	Bakuchiol	5468522	BU GU ZHI	33.767	MFN2; SMG7	Tied
1264	pelargonidin-3,5-di-O-glucoside	5320453	MO YAO	33.7658	MFN2; SMG7	Tied
1265	3,5-Dimethoxyacetophenone	95997	SAN QI	33.7608	MFN2; SMG7	Tied
1266	Methyl 2-decenoate	5368064	MA HUANG	33.7586	MFN2; SMG7	Tied
1267	(E,Z)-2,8-Decadien-4,6-diyn-1-yl 3-methylbutanoate	5352701	HONG HUA	33.7556	MFN2; SMG7	Tied
1268	icariside I	5745470	YIN YANG HUO	33.7486	MFN2; SMG7	Tied
1269	Heptan	8900	CHUAN XIONG; GAN CAO; MA HUANG	33.7339	MFN2; SMG7	Tied
1270	Przewaquinone A	619402	DAN SHEN	33.7308	MFN2; SMG7	Tied
1271	Feralolide	5317333	FANG JI	33.7308	MFN2; SMG7	Tied
1272	Amyl ketone	13561	DANG GUI; NIU XI	33.7286	MFN2; SMG7	Tied
1273	trans-.beta.-Terpinyl benzoate	570530	CHI SHAO	33.7249	MFN2; SMG7	Tied
1274	[(Z)-dec-8-en-4,6-diynyl] 3-methylbutanoate	5352705	HONG HUA	33.722	MFN2; SMG7	Tied
1275	2-undecenoic acid	5282728	HUANG BAI	33.721	MFN2; SMG7	Tied
1276	Pyridoxal	1050	DANG SHEN	33.72	MFN2; SMG7	Tied
1277	WLN: VH6	8130	BAI ZHI; CHUAN XIONG; DANG GUI; DU ZHONG; GAN CAO; SAN QI; TIAN NAN XING; TU SI ZI	33.7199	MFN2; SMG7	Tied
1278	13-Methyltetradecanoic Acid	151014	BAI SHAO; SAN QI	33.7166	MFN2; SMG7	Tied
1279	(6S)-6-(hydroxymethyl)-1,6-dimethyl-8,9-dihydro-7H-naphtho[8,7-g]benzofuran-10,11-dione	9926694	DAN SHEN	33.7147	MFN2; SMG7	Tied
1280	lindestrene	12311270	MO YAO	33.7131	MFN2; SMG7	Tied
1281	o-Thymol; CARVACROL	10364	BAI SHAO; BAI ZHI; DANG GUI; GAN JIANG; GUI ZHI; HONG HUA; LEI GONG TENG; MA HUANG; SHAN YAO; XI XIN	33.7131	MFN2; SMG7	Tied
1282	candicine	23135	HUANG BAI	33.7122	MFN2; SMG7	Tied
1283	thymol	6989	BAN ZHI LIAN; CHUAN XIONG; GUI ZHI; MA HUANG; SHAN YAO	33.7099	MFN2; SMG7	Tied
1284	Biosol	18597	GUI ZHI	33.7009	MFN2; SMG7	Tied
1285	glyinflanin A	15742118	GAN CAO	33.7004	MFN2; SMG7	Tied
1286	isotanshinone iib	184102	DAN SHEN	33.6995	MFN2	Unique
1287	furanoeudesma-1,4-diene	85893921	MO YAO	33.6966	MFN2	Unique
1288	caffeic acid; Caffeate	689043	CHUAN XIONG; DAN SHEN; DU ZHONG; GU SUI BU; HONG HUA; HUANG QI; MA QIAN ZI; NU ZHEN ZI; SHU DI HUANG; XUAN SHEN; ZE LAN	33.6929	MFN2	Unique
1289	Decanoate	4678093	DANG GUI; MA HUANG	33.6892	MFN2	Unique
1290	Wushanicariin	3082728	YIN YANG HUO	33.6878	MFN2	Unique
1291	3,4,5-Trimethoxytoluene	80922	HONG HUA; XI XIN; YIN YANG HUO	33.686	MFN2	Unique
1292	Phenylglucoside	65080	CHUAN NIU XI	33.6856	MFN2	Unique
1293	deca-4,6-diynyl 3-methylbutanoate	528753	HONG HUA	33.6841	MFN2	Unique
1294	Undekansaeure; UNDECANOIC ACID	8180	CHUAN XIONG; FU LING	33.683	MFN2	Unique
1295	emodin	3220	BI XIE; DANG SHEN; HU ZHANG; TU FU LING; YIN YANG HUO; ZHI MU	33.6809	MFN2	Unique
1296	2-acetoxyfuranodiene	91748044	MO YAO	33.677	MFN2	Unique
1297	Cantleyine	442515	MA QIAN ZI; XU DUAN	33.6769	MFN2	Unique
1298	Scopolin	439514	BAI SHAO; BAI ZHI; DANG GUI	33.6763	MFN2	Unique
1299	Mesitaldehyde	10254	DANG GUI	33.671	MFN2	Unique
1300	Durol	7269	CHI SHAO	33.6688	MFN2	Unique
1301	brevicornin	15291301	YIN YANG HUO	33.668	MFN2	Unique
1302	Estradiol Dipropionate	8225	FU LING	33.6653	MFN2	Unique
1303	HYKOP	348154	DU ZHONG	33.6653	MFN2	Unique
1304	brucine-N-oxide; Brucine N-oxide	11122452	MA QIAN ZI	33.6627	MFN2	Unique
1305	4,7-Dihydroxy-3-butylphthalide	5316756	CHUAN XIONG	33.6593	MFN2	Unique
1306	caffeine	2519	HUANG BAI; LEI GONG TENG	33.6553	MFN2; SLC27A3; SMG7; RHOB; AKR1B1; LCOR	No clear preference
1307	thymopentin	451417	HONG HUA	33.649	MFN2; SLC27A3; SMG7; RHOB; AKR1B1; LCOR	No clear preference
1308	(2R)-1-[2,4-dihydroxy-5-(3-methylbut-2-enyl)phenyl]-2-hydroxy-3-[4-hydroxy-3-(3-methylbut-2-enyl)phenyl]propan-1-one	10001604	GAN CAO	33.6468	MFN2; SLC27A3; SMG7; RHOB; AKR1B1; LCOR	No clear preference
1309	Isradipine	3784	BAI ZHI; DANG GUI; DU ZHONG; GUI ZHI; HONG HUA; MA HUANG	33.6457	MFN2; SLC27A3; SMG7; RHOB; AKR1B1; LCOR	No clear preference
1310	Hexyl formate	61177	BAI ZHI	33.641	MFN2; SLC27A3; SMG7; RHOB; AKR1B1; LCOR	No clear preference
1311	Gancaonin H	5481949	GAN CAO	33.6397	MFN2; SLC27A3; SMG7; RHOB; AKR1B1; LCOR	No clear preference
1312	atractylone	3080635	BAI ZHU; CANG ZHU	33.6396	MFN2; SLC27A3; SMG7; RHOB; AKR1B1; LCOR	No clear preference
1313	Physovenine	442113	HU ZHANG	33.6381	MFN2; SLC27A3; SMG7; RHOB; AKR1B1; LCOR	No clear preference
1314	Melafolone	5319329	DU ZHONG	33.6293	MFN2; SLC27A3; SMG7; RHOB; AKR1B1; LCOR	No clear preference
1315	Ar-Turmerone	160512	E ZHU	33.6256	MFN2; SLC27A3; SMG7; RHOB; AKR1B1; LCOR	No clear preference
1316	Undecanol-6	32045	DANG GUI	33.6199	MFN2; SLC27A3; SMG7; RHOB; AKR1B1; LCOR	No clear preference
1317	Zhebeiresinol	162969347	LEI GONG TENG	33.6158	MFN2; SLC27A3; SMG7; RHOB; AKR1B1; LCOR	No clear preference
1318	1-Ethoxypentane	87370	MA HUANG	33.608	MFN2; SLC27A3; SMG7; RHOB; AKR1B1; LCOR	No clear preference
1319	Vetol	8369	GU SUI BU; MA QIAN ZI; YIN YANG HUO	33.6077	MFN2; SLC27A3; SMG7; RHOB; AKR1B1; LCOR	No clear preference
1320	Morusin	5281671	GAN CAO	33.6033	MFN2; SLC27A3; SMG7; RHOB; AKR1B1; LCOR	No clear preference
1321	Kanzonol H	480863	GAN CAO	33.6033	MFN2; SLC27A3; SMG7; RHOB; AKR1B1; LCOR	No clear preference
1322	Prunin	92794	GU SUI BU; LEI GONG TENG	33.6031	MFN2; SLC27A3; SMG7; RHOB; AKR1B1; LCOR	No clear preference
1323	PYG; Pyrogallol	1057	BAI SHAO; CHI SHAO; DU ZHONG	33.5997	MFN2; SLC27A3; SMG7; RHOB; AKR1B1; LCOR	No clear preference
1324	Chloramphenicol	5959	E ZHU; XI XIN	33.5984	MFN2; SLC27A3; SMG7; RHOB; AKR1B1; LCOR	No clear preference
1325	Dextramycine	92099	DANG SHEN	33.5984	MFN2; SLC27A3; SMG7; RHOB; AKR1B1; LCOR	No clear preference
1326	4H-1-Benzopyran-4-one, 2-(4-(beta-D-glucopyranosyloxy)phenyl)-2,3-dihydro-5,7-dihydroxy-, (2S)-	157745	GAN CAO	33.5972	MFN2; SLC27A3; SMG7; RHOB; AKR1B1; LCOR	No clear preference
1327	CPMO	75644	CAO WU	33.5937	MFN2; SLC27A3; SMG7; RHOB; AKR1B1; LCOR	No clear preference
1328	Salipurposide	15559669	MA QIAN ZI	33.5935	MFN2; SLC27A3; SMG7; RHOB; AKR1B1; LCOR	No clear preference
1329	Wilsonine	630102	LEI GONG TENG	33.5925	MFN2; SLC27A3; SMG7; RHOB; AKR1B1; LCOR	No clear preference
1330	2,15-Hexadecanedione	458096	YIN YANG HUO	33.5923	MFN2; SLC27A3; SMG7; RHOB; AKR1B1; LCOR	No clear preference
1331	Citreorosein	361512	HU ZHANG	33.5912	MFN2; SLC27A3; SMG7; RHOB; AKR1B1; LCOR	No clear preference
1332	Eucommin A	442836	DU ZHONG	33.591	MFN2; SLC27A3; SMG7; RHOB; AKR1B1; LCOR	No clear preference
1333	Glycyrrhiza flavonol A	5317765	GAN CAO	33.5897	MFN2; SLC27A3; SMG7; RHOB; AKR1B1; LCOR	No clear preference
1334	.alpha.-Ionene	68057	MA HUANG	33.5858	MFN2; SLC27A3; SMG7; RHOB; AKR1B1; LCOR	No clear preference
1335	Baicalin	64982	BAN ZHI LIAN; CHI SHAO; DAN SHEN; GU SUI BU; HONG HUA; LEI GONG TENG; NIU XI	33.5844	MFN2; SLC27A3; SMG7; RHOB; AKR1B1; LCOR	No clear preference
1336	Questin	160717	HU ZHANG	33.5843	MFN2; SLC27A3; SMG7; RHOB; AKR1B1; LCOR	No clear preference
1337	Yinyanghuo A	5315393	YIN YANG HUO	33.5792	MFN2; SLC27A3; SMG7; RHOB; AKR1B1; LCOR	No clear preference
1338	Xanthorrhizol	93135	GAN JIANG; MO YAO	33.5757	MFN2; SLC27A3; SMG7; RHOB; AKR1B1; LCOR	No clear preference
1339	Physcion	10639	DAN SHEN; HU ZHANG	33.5745	MFN2; SLC27A3; SMG7; RHOB; AKR1B1; LCOR	No clear preference
1340	2-Methylpentadecanoic Acid	91424	CHUAN WU; CHUAN XIONG; DANG SHEN; SAN QI; TIAN NAN XING	33.5739	MFN2; SLC27A3; SMG7; RHOB; AKR1B1; LCOR	No clear preference
1341	cis-ligustilide; (Z)-Ligustilide; Ligustilide	5319022	BAI ZHI; CHUAN XIONG; DANG GUI	33.5734	MFN2; SLC27A3; SMG7; RHOB; AKR1B1; LCOR	No clear preference
1342	(S)-4-Nonanolide	441574	HUANG BAI; YI YI REN	33.5733	MFN2; SLC27A3; SMG7; RHOB; AKR1B1; LCOR	No clear preference
1343	Cannabidiol	644019	GUI ZHI	33.5706	MFN2; SLC27A3; SMG7; RHOB; AKR1B1; LCOR	No clear preference
1344	Xambioona	73352581	GAN CAO	33.5665	MFN2; SLC27A3; SMG7; RHOB; AKR1B1; LCOR	No clear preference
1345	7-O-methylaloeresin A	637110	MO YAO	33.5543	MFN2; SLC27A3; SMG7; RHOB; AKR1B1; LCOR	No clear preference
1346	taxifolin	439533	CHI SHAO; GUI ZHI; MA HUANG; NU ZHEN ZI; SHAN YAO; TU FU LING; ZE LAN	33.5522	MFN2; SLC27A3; SMG7; RHOB; AKR1B1; LCOR	No clear preference
1347	cis-Dihydroquercetin	443758	TU FU LING	33.5522	MFN2; SLC27A3; SMG7; RHOB; AKR1B1; LCOR	No clear preference
1348	(-)-taxifolin	712316	GUI ZHI; SHAN YAO; TU FU LING	33.5522	MFN2; SLC27A3; SMG7; RHOB; AKR1B1; LCOR	No clear preference
1349	Licorice glycoside A	101938903	GAN CAO	33.549	MFN2; SLC27A3; SMG7; RHOB; AKR1B1; LCOR	No clear preference
1350	CANNABICHROMENE	30219	GUI ZHI	33.5477	MFN2; SLC27A3; SMG7; RHOB; AKR1B1; LCOR	No clear preference
1351	Daidzein-4,7-diglucoside	171292	GE GEN	33.5457	MFN2; SLC27A3; SMG7; RHOB; AKR1B1; LCOR	No clear preference
1352	Cumalic acid	68141	HONG HUA	33.545	MFN2; SLC27A3; SMG7; RHOB; AKR1B1; LCOR	No clear preference
1353	Pellitorin	5318516	SHAN YAO	33.5449	MFN2; SLC27A3; SMG7; RHOB; AKR1B1; LCOR	No clear preference
1354	Ellagic Acid Dihydrate	16760409	CHI SHAO; JIN YING ZI	33.5429	MFN2; SLC27A3; SMG7; RHOB; AKR1B1; LCOR	No clear preference
1355	salviolone	10355691	DAN SHEN	33.5424	MFN2; SLC27A3; SMG7; RHOB; AKR1B1; LCOR	No clear preference
1356	salicylic acid	338	BAI SHAO; CHI SHAO; HONG HUA	33.538	MFN2; SLC27A3; SMG7; RHOB; AKR1B1; LCOR	No clear preference
1357	Gancaonin U	480818	GAN CAO	33.533	MFN2; SLC27A3; SMG7; RHOB; AKR1B1; LCOR	No clear preference
1358	glycyroside	101939210	GAN CAO	33.5326	MFN2; SLC27A3; SMG7; RHOB; AKR1B1; LCOR	No clear preference
1359	Hispaglabridin B	15228661	GAN CAO	33.5295	MFN2; SLC27A3; SMG7; RHOB; AKR1B1; LCOR	No clear preference
1360	Kaempferol-7-rhamnoside	25079965	FU PEN ZI	33.519	MFN2; SLC27A3; SMG7; RHOB; AKR1B1; LCOR	No clear preference
1361	Graveolone	177751	BAI SHAO; BAI ZHI; CHUAN XIONG; DANG GUI; HUANG BAI; MA HUANG; SHAN YAO; XI XIN	33.5169	MFN2; SLC27A3; SMG7; RHOB; AKR1B1; LCOR	No clear preference
1362	Heptanol	8129	BAI ZHI; MA HUANG; NIU XI	33.5162	MFN2; SLC27A3; SMG7; RHOB; AKR1B1; LCOR	No clear preference
1363	O-Methylthymol	14104	FU PEN ZI; XI XIN	33.5102	MFN2; SLC27A3; SMG7; RHOB; AKR1B1; LCOR	No clear preference
1364	2-Octenal, 2-butyl-	5362697	NIU XI	33.5094	MFN2; SLC27A3; SMG7; RHOB; AKR1B1; LCOR	No clear preference
1365	Epiafzelechin 5-O-beta-D-glucopyranoside	44257061	GU SUI BU	33.5077	MFN2; SLC27A3; SMG7; RHOB; AKR1B1; LCOR	No clear preference
1366	senkyunolide; Senkyunolide A	3085257	CHUAN XIONG; DANG GUI	33.5073	MFN2; SLC27A3; SMG7; RHOB; AKR1B1; LCOR	No clear preference
1367	3-N-Butyl-4,5-Dihydrophthalide	173843	CHUAN XIONG	33.5073	MFN2; SLC27A3; SMG7; RHOB; AKR1B1; LCOR	No clear preference
1368	Ferulic Acid	445858	BAI ZHI; CHUAN NIU XI; CHUAN XIONG; DAN SHEN; DANG GUI; DANG SHEN; DU ZHONG; GAN CAO; GU SUI BU; HONG HUA; HUANG BAI; SHU DI HUANG; TU FU LING; XUAN SHEN	33.5039	MFN2; SLC27A3; SMG7; RHOB; AKR1B1; LCOR	No clear preference
1369	FERULIC ACID (CIS)	1548883	DANG GUI; FU PEN ZI; HUANG BAI; HUANG QI; XUAN SHEN	33.5039	MFN2; SLC27A3; SMG7; RHOB; AKR1B1; LCOR	No clear preference
1370	Questinol	147621	HU ZHANG	33.503	MFN2; SLC27A3; SMG7; RHOB; AKR1B1; LCOR	No clear preference
1371	Oroxindin; Wogonoside	3084961	CANG ZHU	33.5025	MFN2; SLC27A3; SMG7; RHOB; AKR1B1; LCOR	No clear preference
1372	3,4,5-Trihydroxy-6-(5-Hydroxy-8-Methoxy-4-Oxo-2-Phenylchromen-7-Yl)Oxyoxane-2-Carboxylic Acid	12004622	BAN ZHI LIAN	33.5025	MFN2; SLC27A3; SMG7; RHOB; AKR1B1; LCOR	No clear preference
1373	3-Hydroxyglabrol	480854	GAN CAO	33.5012	MFN2; SLC27A3; SMG7; RHOB; AKR1B1; LCOR	No clear preference
1374	isoferulic acid	736186	DAN SHEN; HUANG BAI; HUANG QI	33.5004	MFN2; SLC27A3; SMG7; RHOB; AKR1B1; LCOR	No clear preference
1375	Octadiene	517653	GAN CAO	33.4977	MFN2; SLC27A3; SMG7; RHOB; AKR1B1; LCOR	No clear preference
1376	2-valerylbenzoic acid	5315165	DANG GUI	33.4974	MFN2; SLC27A3; SMG7; RHOB; AKR1B1; LCOR	No clear preference
1377	(+)-Leucocyanidin	155206	MA HUANG	33.4968	MFN2; SLC27A3; SMG7; RHOB; AKR1B1; LCOR	No clear preference
1378	Resivit	71629	MA HUANG	33.4968	MFN2; SLC27A3; SMG7; RHOB; AKR1B1; LCOR	No clear preference
1379	13-Methylpentadecanoic Acid	146501	BAI SHAO; BAI ZHI; CHUAN WU; CHUAN XIONG; DANG SHEN	33.4953	MFN2; SLC27A3; SMG7; RHOB; AKR1B1; LCOR	No clear preference
1380	Fallacinol	3083633	HU ZHANG	33.4937	MFN2; SLC27A3; SMG7; RHOB; AKR1B1; LCOR	No clear preference
1381	(5E,9E)-3,6,10-trimethyl-8,11-dihydro-7H-cyclodeca[b]furan-4-one; 24268-41-5	6506548	MO YAO	33.4922	MFN2; SLC27A3; SMG7; RHOB; AKR1B1; LCOR	No clear preference
1382	Sigmoidin-B	73205	GAN CAO	33.492	MFN2; SLC27A3; SMG7; RHOB; AKR1B1; LCOR	No clear preference
1383	Avicularin	5490064	FU LING	33.4908	MFN2; SLC27A3; SMG7; RHOB; AKR1B1; LCOR	No clear preference
1384	Methyl caffeate	689075	HUANG BAI	33.4895	MFN2; SLC27A3; SMG7; RHOB; AKR1B1; LCOR	No clear preference
1385	12-methyltetradecanoate	17903416	GAN CAO; TIAN NAN XING	33.4889	MFN2; SLC27A3; SMG7; RHOB; AKR1B1; LCOR	No clear preference
1386	Afzelin	5316673	GU SUI BU; MA HUANG; TU SI ZI; ZHI MU	33.4877	MFN2; SLC27A3; SMG7; RHOB; AKR1B1; LCOR	No clear preference
1387	Flavitan	8964	N/A	33.4845	MFN2; SLC27A3; SMG7; RHOB; AKR1B1; LCOR	No clear preference
1388	vitexin	5280441	GAN CAO; MA HUANG	33.4835	MFN2; SLC27A3; SMG7; RHOB; AKR1B1; LCOR	No clear preference
1389	2-lauroleic acid	96204	FU LING	33.4811	MFN2; SLC27A3; SMG7; RHOB; AKR1B1; LCOR	No clear preference
1390	Cnidilide	160710	CHUAN XIONG	33.4765	MFN2; SLC27A3; SMG7; RHOB; AKR1B1; LCOR	No clear preference
1391	salvianolic acid g	11530200	DAN SHEN	33.4745	MFN2; SLC27A3; SMG7; RHOB; AKR1B1; LCOR	No clear preference
1392	(Z)-2-Hexenyl hexanoate	6436647	DANG GUI	33.4742	MFN2; SLC27A3; SMG7; RHOB; AKR1B1; LCOR	No clear preference
1393	magnoflorine	73337	FANG JI; HUANG BAI; YIN YANG HUO	33.4717	MFN2; SLC27A3; SMG7; RHOB; AKR1B1; LCOR	No clear preference
1394	Decyl acetate	8167	RU XIANG	33.47	MFN2; SLC27A3; SMG7; RHOB; AKR1B1; LCOR	No clear preference
1395	6-Dodecanone	80165	NIU XI	33.4688	MFN2; SLC27A3; SMG7; RHOB; AKR1B1; LCOR	No clear preference
1396	sedanolide	5018391	DANG GUI	33.463	MFN2; SLC27A3; SMG7; RHOB; AKR1B1; LCOR	No clear preference
1397	1(3H)-Isobenzofuranone, 3-butyl-3a,4,5,6-tetrahydro-, cis-(-)-; neocnidilide	3083857	CHUAN XIONG; MA HUANG	33.463	MFN2; SLC27A3; SMG7; RHOB; AKR1B1; LCOR	No clear preference
1398	Benzyl glucopyranoside	11076492	HONG HUA	33.4621	MFN2; SLC27A3; SMG7; RHOB; AKR1B1; LCOR	No clear preference
1399	Ethyl caprate	8048	BAI ZHI	33.4532	MFN2; SLC27A3; SMG7; RHOB; AKR1B1; LCOR	No clear preference
1400	salvianolic acid e	86278266	DAN SHEN	33.4512	MFN2; SLC27A3; SMG7; RHOB; AKR1B1; LCOR	No clear preference
1401	Butyl octanoate	11517	RU XIANG	33.4498	MFN2; SLC27A3; SMG7; RHOB; LCOR	Tied
1402	lauric acid	3893	BAN ZHI LIAN; CHI SHAO; CHUAN WU; DANG SHEN; DI LONG; FANG JI; FU LING; GAN JIANG; HONG HUA; MA HUANG; RU XIANG; SAN QI; SHU DI HUANG; YIN YANG HUO	33.4455	MFN2; SLC27A3; SMG7; RHOB; LCOR	Tied
1403	luteolin-7-o-glucoside	45933934	DAN SHEN; DANG SHEN; GU SUI BU; HU ZHANG; NU ZHEN ZI	33.4451	MFN2; SLC27A3; SMG7; RHOB; LCOR	Tied
1404	(S)-3-hydroxypalmitic acid	10989404	TIAN NAN XING	33.4445	MFN2; SLC27A3; SMG7; RHOB; LCOR	Tied
1405	Amoenin A3	5742687	HONG HUA	33.4437	MFN2; SLC27A3; SMG7; RHOB; LCOR	Tied
1406	Trifolin	5282149	YIN YANG HUO	33.4437	MFN2; SLC27A3; SMG7; RHOB; LCOR	Tied
1407	Astragalin	5282102	BAI SHAO; CHI SHAO; DU ZHONG; FU PEN ZI; GAN CAO; GU SUI BU; HONG HUA; NIU XI; TU SI ZI; XI XIN; YIN YANG HUO; ZHI GAN CAO	33.4437	MFN2; SLC27A3; SMG7; RHOB; LCOR	Tied
1408	glyasperin B	480784	GAN CAO	33.4428	MFN2; SLC27A3; SMG7; RHOB; LCOR	Tied
1409	Galuteolin	5317471	DANG SHEN	33.4368	MFN2; SLC27A3; SMG7; LCOR	Tied
1410	lithospermic acid	6441498	DAN SHEN	33.4353	MFN2; SLC27A3; SMG7; LCOR	Tied
1411	4H-Benzopyran-4-one, 6-beta-D-glucopyranosyl-5-hydroxy-2-(4-hydroxyphenyl)-7-methoxy-	124034	MA HUANG	33.4301	MFN2; SLC27A3; SMG7; LCOR	Tied
1412	Shekanin; Tectoridin	5281810	DANG SHEN; GE GEN	33.4296	MFN2; SLC27A3; SMG7; LCOR	Tied
1413	N-Methylflindersine	72819	FANG JI; HUANG BAI	33.4141	MFN2; SLC27A3; SMG7; LCOR	Tied
1414	Kanzonol F	101666840	GAN CAO	33.4066	MFN2; SLC27A3; SMG7; LCOR	Tied
1415	2-Methylhexadecanoic acid	117384	DANG GUI	33.4049	MFN2; SLC27A3; SMG7; LCOR	Tied
1416	gallocatechin; (+)-Gallocatechin	65084	BAI SHAO; CANG ZHU; CHI SHAO; LEI GONG TENG	33.4038	MFN2; SLC27A3; SMG7; LCOR	Tied
1417	epigallocatechin; (-)-Epigallocatechin	72277	LEI GONG TENG; TU FU LING	33.4038	MFN2; SLC27A3; SMG7; LCOR	Tied
1418	menisperine	30358	FANG JI; HUANG BAI	33.4019	MFN2; SLC27A3; SMG7; LCOR	Tied
1419	Nodakenetin	26305	BAI SHAO; BAI ZHI	33.3986	MFN2; SLC27A3; SMG7; LCOR	Tied
1420	Marmesin	334704	ZHI MU	33.3986	MFN2; SLC27A3; SMG7; LCOR	Tied
1421	(-)-Olivir	5273570	DU ZHONG; NU ZHEN ZI	33.397	MFN2; SLC27A3; SMG7; LCOR	Tied
1422	olivil	44566587	DU ZHONG; YIN YANG HUO	33.397	MFN2; SLC27A3; SMG7; LCOR	Tied
1423	Methoxyeugenol	226486	XI XIN	33.3948	MFN2; SLC27A3; SMG7; LCOR	Tied
1424	Astraisoflavanin	131420	HUANG QI	33.3712	MFN2; SMG7	Tied
1425	Falcarindiol	5281148	BAI ZHI	33.3702	MFN2; SMG7	Tied
1426	Bifendate	108213	HUANG QI	33.3688	MFN2; SMG7	Tied
1427	Monomethyl lithospermate	25256837	DAN SHEN; ZHI MU	33.3675	MFN2; SMG7	Tied
1428	Licoricidin	480865	GAN CAO	33.3668	MFN2; SMG7	Tied
1429	quercetagetin	5281680	HONG HUA	33.3653	MFN2; SMG7	Tied
1430	15-Methylhexadecanoic Acid	164860	CHUAN XIONG; DANG SHEN; SAN QI	33.3633	MFN2; SMG7	Tied
1431	vomicine	101595	MA QIAN ZI	33.3613	MFN2; SMG7	Tied
1432	Gancaonin P	5481966	GAN CAO	33.3589	MFN2; SMG7	Tied
1433	Neouralenol	5320118	GAN CAO; LEI GONG TENG	33.3551	MFN2; SMG7	Tied
1434	Glyasperin A	5481963	GAN CAO	33.3515	MFN2; SMG7	Tied
1435	Hericenone H	101777545	HUANG BAI	33.3482	MFN2; SMG7	Tied
1436	OYA	454	BAI ZHI; CHUAN XIONG; GAN JIANG; TIAN NAN XING; XI XIN	33.3468	MFN2; SMG7	Tied
1437	p-Acetoxycinnamic acid	5373941	BAN ZHI LIAN	33.3463	MFN2; SMG7	Tied
1438	myricetin	5281672	HONG HUA	33.3434	MFN2; SMG7	Tied
1439	neoisoliquiritin	5320092	GAN CAO	33.3431	MFN2; SMG7	Tied
1440	Uralenol	5315126	GAN CAO	33.3392	MFN2; SMG7	Tied
1441	Isoliquiritin	5318591	GAN CAO	33.3385	MFN2; SMG7	Tied
1442	82373-94-2	5321884	HU ZHANG	33.3356	MFN2; SMG7	Tied
1443	4-Gingerol	5317596	GAN JIANG	33.3351	MFN2; SMG7	Tied
1444	Mulberrin	5481958	SAN LENG	33.3324	MFN2; SMG7	Tied
1445	(14S)-14-Methylhexadecanoic Acid	16039117	DANG SHEN	33.3304	MFN2; SMG7	Tied
1446	14-METHYLHEXADECANOIC ACID	22207	CHUAN WU; CHUAN XIONG; DANG SHEN; SAN QI	33.3304	MFN2; SMG7	Tied
1447	PHB; 4-HYDROXYBENZOIC ACID	135	CHUAN NIU XI; CHUAN XIONG; FU PEN ZI; GUI ZHI; MA HUANG; MA QIAN ZI; ZHI MU	33.3244	MFN2; SMG7	Tied
1448	11-Hydroxyrankinidine	5318332	DANG SHEN	33.3234	MFN2; SMG7	Tied
1449	Yinyanghuo B	5315394	YIN YANG HUO	33.3231	MFN2; SMG7	Tied
1450	methyl 2-pentanoylbenzoate	11085323	CHUAN XIONG	33.321	MFN2; SMG7	Tied
1451	rosmarinic acid	5281792	DAN SHEN; MA HUANG	33.3188	MFN2; SMG7	Tied
1452	(2R)-3-(3,4-dihydroxyphenyl)-2-[(Z)-3-(3,4-dihydroxyphenyl)acryloyl]oxy-propionic acid	9841799	DAN SHEN	33.3188	MFN2; SMG7	Tied
1453	CHEMBL2111558	65035	MA HUANG; ZE LAN	33.3188	MFN2; SMG7	Tied
1454	2-hydroxyfuranodiene	91748792	MO YAO	33.3172	MFN2; SMG7	Tied
1455	zingerone	31211	GAN JIANG	33.3162	MFN2; SMG7	Tied
1456	o-Anisic acid	11370	GUI ZHI	33.3154	MFN2; SMG7	Tied
1457	lecithin	16213884	DANG GUI	33.3136	MFN2; SMG7	Tied
1458	(+)-Pinoresinol-.beta.-D-glucoside	486614	DU ZHONG; GU SUI BU	33.3104	MFN2; SMG7	Tied
1459	2,3,5,6-Tetramethylpyrazine	14296	CHUAN XIONG; MA HUANG; NIU XI	33.3059	MFN2; SMG7	Tied
1460	Lithospermic acid B; salvianolic acid b	6451084	DAN SHEN	33.3058	MFN2; SMG7	Tied
1461	(-)-5'-Methoxyisolariciresinol	70697973	MA QIAN ZI	33.3008	MFN2; SMG7	Tied
1462	Licoriisoflavan A	196831	GAN CAO	33.2993	MFN2; SMG7	Tied
1463	(2S)-2-[4-hydroxy-3-(3-methylbut-2-enyl)phenyl]-8,8-dimethyl-2,3-dihydropyrano[2,3-f]chromen-4-one	197678	GAN CAO	33.2914	MFN2; SMG7	Tied
1464	Cyclopropyl ketone	70721	GAN JIANG	33.2846	MFN2; SMG7	Tied
1465	WLN: QR BV1	8375	CHI SHAO; GUI ZHI	33.2829	MFN2; SMG7	Tied
1466	methyl salicylate	4133	BAI ZHI; XI XIN	33.2812	MFN2; SMG7	Tied
1467	Uralene	192490	GAN CAO	33.2721	MFN2; SMG7	Tied
1468	4-[(2S)-2,3-dihydroxy-3-methylbutoxy]furo[3,2-g]chromen-7-one	899657	BAI ZHI	33.2718	MFN2; SMG7	Tied
1469	Sinapyl alcohol	5280507	DU ZHONG; NU ZHEN ZI	33.269	MFN2; SMG7	Tied
1470	2-propionamidobenzoic acid	3264674	TIAN NAN XING	33.2679	MFN2; SMG7	Tied
1471	Hispaglabridin A	442774	GAN CAO	33.2624	MFN2; SMG7	Tied
1472	Gancaonin R	480815	GAN CAO	33.2587	MFN2; SMG7	Tied
1473	Elemicin	10248	XI XIN	33.2582	MFN2; SMG7	Tied
1474	Cruex	14865	CAO WU	33.2568	MFN2; SMG7	Tied
1475	Uralenol-3-methylether	5315127	GAN CAO	33.2552	MFN2; SMG7	Tied
1476	Dihydrosinapyl alcohol	529893	NU ZHEN ZI	33.2536	MFN2; SMG7	Tied
1477	Alpha-Sanshool	6440935	SAN LENG	33.2521	MFN2; SMG7	Tied
1478	Ethyl caffeate	5317238	HUANG BAI	33.2494	MFN2; SMG7	Tied
1479	Piperlongumine	637858	SHAN YAO	33.2492	MFN2; SMG7	Tied
1480	gamma-Asarone	636750	XI XIN	33.2474	MFN2; SMG7	Tied
1481	Ethyl undecylate	12327	BAI ZHI	33.247	MFN2; SMG7	Tied
1482	Dodecatetraenamide, N-(2-methylpropyl)-	6440406	XI XIN	33.2467	MFN2; SMG7	Tied
1483	Estradiol	5757	XI XIN	33.2441	MFN2; SMG7	Tied
1484	Estra-1,3,5(10)-Triene-3,17-Diol, (17-Alpha)-	68570	N/A	33.2441	MFN2; SMG7	Tied
1485	Gancaonin S	480816	GAN CAO	33.2426	MFN2; SMG7	Tied
1486	TRIDECANOIC ACID	12530	BAI SHAO; BAI ZHI	33.24	MFN2; SMG7	Tied
1487	(E)-1-[2,4-dihydroxy-3-(3-methylbut-2-enyl)phenyl]-3-[4-hydroxy-3-(3-methylbut-2-enyl)phenyl]prop-2-en-1-one	5316802	GAN CAO	33.2359	MFN2; SMG7	Tied
1488	Flavaxin; Riboflavin	493570	HONG HUA; HUANG QI; JIN YING ZI; MO YAO; TU SI ZI	33.2332	MFN2; SMG7	Tied
1489	Methyl Rosmarinate	6479915	DAN SHEN	33.2305	MFN2; SMG7	Tied
1490	cis-5-Octen-1-ol	5352837	BAI SHAO	33.2273	MFN2; SMG7	Tied
1491	(E)-1-[2,4-dihydroxy-3-(3-methylbut-2-enyl)phenyl]-3-(2,4-dihydroxyphenyl)prop-2-en-1-one	9862769	GAN CAO	33.2149	MFN2; SMG7	Tied
1492	2-methoxyfuranodiene	6325622	DANG SHEN; MO YAO	33.214	MFN2; SMG7	Tied
1493	Dodecanoate	4149208	MA HUANG	33.2138	MFN2; SMG7	Tied
1494	Alpha-Asarone	636822	TIAN NAN XING; XI XIN	33.2135	MFN2; SMG7	Tied
1495	beta-asarone	5281758	CHUAN XIONG; GUI ZHI	33.2135	MFN2; SMG7	Tied
1496	Azaron	17903	TIAN NAN XING; XI XIN; YIN YANG HUO	33.2135	MFN2; SMG7	Tied
1497	ISOSTEARIC ACID	21859	TIAN NAN XING	33.2132	MFN2; SMG7	Tied
1498	13-hydroxy-9,11-octadecadienoic acid	5282948	HUANG QI	33.2025	MFN2; SMG7	Tied
1499	(E)-3-[3,4-dihydroxy-5-(3-methylbut-2-enyl)phenyl]-1-(2,4-dihydroxyphenyl)prop-2-en-1-one	11267805	GAN CAO	33.1911	MFN2; SMG7	Tied
1500	przewaquinone f	126073	DAN SHEN	33.1907	MFN2; SMG7	Tied
1501	Rosmarinate	5315614	ZE LAN	33.1863	MFN2; SMG7	Tied
1502	Licoisoflavone B	5481234	GAN CAO	33.1862	MFN2; SMG7	Tied
1503	Pyruvophenone	11363	GUI ZHI; MA HUANG	33.178	MFN2; SMG7	Tied
1504	3'-Hydroxy-4'-O-Methylglabridin	15228662	GAN CAO	33.1765	MFN2; SMG7	Tied
1505	2-isopropyl-8-methylphenanthrene-3,4-dione	135872	DAN SHEN	33.1759	MFN2; SMG7	Tied
1506	Safynol	6442707	XI XIN	33.1744	MFN2; SMG7	Tied
1507	CYH; CYCLOHEXANONE	7967	FANG JI; MA HUANG	33.1743	MFN2; SMG7	Tied
1508	octanol; 1-Octanol	957	BAI SHAO; BAI ZHI; CHUAN WU; CHUAN XIONG; DANG SHEN; DU ZHONG; MA HUANG; NIU XI; RU XIANG; TIAN NAN XING	33.1655	MFN2; SMG7	Tied
1509	3'-Methoxyglabridin	5319439	GAN CAO	33.1612	MFN2; SMG7	Tied
1510	Semilicoisoflavone B	5481948	GAN CAO	33.1597	MFN2; SMG7	Tied
1511	xanthogalenol	14309735	GU SUI BU	33.1591	MFN2; SMG7	Tied
1512	Syringetin	5281953	DU ZHONG	33.1571	MFN2; SMG7	Tied
1513	Nonadienal	23203	DANG SHEN; ZHI MU	33.1564	MFN2; SMG7	Tied
1514	Methylephedrine	64782	MA HUANG	33.1561	MFN2; SMG7	Tied
1515	N-Methylephedrine	4374	MA HUANG	33.1561	MFN2; SMG7	Tied
1516	(+)-N-Methylephedrine	102023	BAI SHAO; BAI ZHI; MA HUANG	33.1561	MFN2; SMG7	Tied
1517	3-cyclohexen-1-ol	556685	CHUAN XIONG; GAN JIANG	33.1516	MFN2; SMG7	Tied
1518	neoliquiritin	51666248	GAN CAO	33.1477	MFN2; SMG7	Tied
1519	amantadine	2130	RU XIANG	33.1475	MFN2; SMG7	Tied
1520	liquiritin	503737	GAN CAO; ZHI GAN CAO	33.1472	MFN2; SMG7	Tied
1521	Salicylate	54675850	BAI SHAO; CHI SHAO; HONG HUA; MO YAO	33.1444	MFN2; SMG7	Tied
1522	ANN	7478	DANG GUI	33.1431	MFN2; SMG7	Tied
1523	1-Methoxyficifolinol	480872	GAN CAO	33.143	MFN2; SMG7	Tied
1524	(Z)-calamenene	10224	GUI ZHI; XI XIN	33.1429	MFN2; SMG7	Tied
1525	Isobrucine	56598205	MA QIAN ZI	33.1421	MFN2; SMG7	Tied
1526	Licochalcone D	10473311	GAN CAO	33.1418	MFN2; SMG7	Tied
1527	Kaempferol 7-alpha-L-arabinoside	44258918	GU SUI BU	33.1363	MFN2; SMG7	Tied
1528	Dipropyl phthalate	8559	BAI SHAO	33.1286	MFN2; SMG7	Tied
1529	2-MOHYDROP	69988	HU ZHANG	33.1252	MFN2; SMG7	Tied
1530	Pseudostrychnine	21723446	MA QIAN ZI	33.1236	MFN2; SMG7	Tied
1531	Inophyllum E	5254	NIU XI	33.1181	MFN2; SMG7	Tied
1532	Yinyanghuo E	5315397	YIN YANG HUO	33.1173	MFN2; SMG7	Tied
1533	Diop	33934	DANG SHEN; SAN QI	33.1127	MFN2; SMG7	Tied
1534	6-Gingerdione	162952	GAN JIANG	33.1079	MFN2; SMG7	Tied
1535	3,4,3',4'-Tetrahydroxy-2-methoxychalcone	6478421	GAN CAO	33.1077	MFN2; SMG7	Tied
1536	Glepidotin B	442411	GAN CAO	33.1064	MFN2; SMG7	Tied
1537	trans-2-nonenal	5283335	BAI ZHI; HUANG BAI; MA HUANG	33.1046	MFN2; SMG7	Tied
1538	puerarin	5281807	BU GU ZHI; CHUAN NIU XI; GE GEN	33.0998	MFN2	Unique
1539	protocatechualdehyde; 3,4-Dihydroxybenzaldehyde	8768	DAN SHEN; GUI ZHI; LEI GONG TENG; TIAN NAN XING; ZE LAN	33.0987	MFN2	Unique
1540	Panduratin A	6483648	E ZHU	33.0938	MFN2	Unique
1541	Crysophanol; Chrysophanol	10208	CHUAN XIONG; DAN SHEN; HU ZHANG; NIU XI; ZHI MU	33.0935	MFN2	Unique
1542	N-(3,4,5-trimethoxyphenyl)formamide	11052941	CHUAN NIU XI	33.0931	MFN2	Unique
1543	1,5-Dihydroxy-3-methylanthraquinone	5316800	DAN SHEN	33.0929	MFN2	Unique
1544	Myristelaidic acid	5312402	XI XIN	33.0902	MFN2	Unique
1545	2-Tetradecanone	75364	GAN CAO	33.0867	MFN2	Unique
1546	Lauryl acetate	8205	BAI ZHI	33.0812	MFN2	Unique
1547	Anhydroicaritin	14583584	YIN YANG HUO; ZHI MU	33.0796	MFN2	Unique
1548	Genistein Glucoside	5284639	GE GEN	33.0748	MFN2	Unique
1549	2,6-Cresotaldehyde	585174	FU PEN ZI	33.0694	MFN2	Unique
1550	4'-Hydroxyacetophenone	7469	BAN ZHI LIAN; SAN QI; XUAN SHEN	33.0667	MFN2	Unique
1551	ellagic acid	5281855	CHI SHAO; FU PEN ZI; MO YAO	33.066	MFN2	Unique
1552	Kakoul	596894	XI XIN	33.0653	MFN2	Unique
1553	SCHEMBL136610	53435003	MA HUANG; NIU XI; XUAN SHEN	33.0602	MFN2	Unique
1554	myristic acid; Tetradecanoic Acid	11005	BAI SHAO; BAI ZHI; BAN ZHI LIAN; BU GU ZHI; CHI SHAO; CHUAN WU; DANG GUI; DANG SHEN; DU ZHONG; FANG JI; FU LING; GAN JIANG; HONG HUA; MA HUANG; NIU XI; SAN QI; TU FU LING; WU GONG; YI YI REN	33.0602	MFN2	Unique
1555	Nonanal	31289	BAI ZHI; CHUAN XIONG; DANG GUI; HONG HUA; MA HUANG; XI XIN	33.0482	MFN2; SLC27A3; SMG7; RHOB; AKR1B1; LCOR	No clear preference
1556	(+)-Syringaresinol	443023	DU ZHONG; HONG HUA; HUANG QI; LEI GONG TENG	33.0452	MFN2; SLC27A3; SMG7; RHOB; AKR1B1; LCOR	No clear preference
1557	syringaresinol	100067	DANG SHEN; LEI GONG TENG	33.0452	MFN2; SLC27A3; SMG7; RHOB; AKR1B1; LCOR	No clear preference
1558	6-gingerol	442793	GAN JIANG	33.0449	MFN2; SLC27A3; SMG7; RHOB; AKR1B1; LCOR	No clear preference
1559	Octyl formate	8176	XI XIN; YIN YANG HUO	33.0446	MFN2; SLC27A3; SMG7; RHOB; AKR1B1; LCOR	No clear preference
1560	L-alpha-Palmitin; Glycerol palmitate	3084463	HONG HUA; RU XIANG; SAN LENG; TIAN NAN XING	33.0382	MFN2; SLC27A3; SMG7; RHOB; AKR1B1; LCOR	No clear preference
1561	colchinine	44568343	TIAN NAN XING	33.0338	MFN2; SLC27A3; SMG7; RHOB; AKR1B1; LCOR	No clear preference
1562	o-Xylenol	10687	DANG GUI	33.0295	MFN2; SLC27A3; SMG7; RHOB; AKR1B1; LCOR	No clear preference
1563	Deoxygomisin A	158103	LEI GONG TENG	33.0261	MFN2; SLC27A3; SMG7; RHOB; AKR1B1; LCOR	No clear preference
1564	Ricinin	10666	DANG SHEN	33.0088	MFN2; SLC27A3; SMG7; RHOB; AKR1B1; LCOR	No clear preference
1565	glabrol	11596309	GAN CAO	33.006	MFN2; SLC27A3; SMG7; RHOB; AKR1B1; LCOR	No clear preference
1566	o-Acetyltoluene	11340	GUI ZHI; RU XIANG	33.0035	MFN2; SLC27A3; SMG7; RHOB; AKR1B1; LCOR	No clear preference
1567	isoglycycoumarin	14187587	GAN CAO	32.999	MFN2; SLC27A3; SMG7; RHOB; AKR1B1; LCOR	No clear preference
1568	2,6-NONADIENOL	5320191	DANG SHEN	32.9987	MFN2; SLC27A3; SMG7; RHOB; AKR1B1; LCOR	No clear preference
1569	6-gingediol	5275727	GAN JIANG	32.9877	MFN2; SLC27A3; SMG7; RHOB; AKR1B1; LCOR	No clear preference
1570	Tilianine; Tilianin	5321954	MA HUANG; SHAN YAO	32.9872	MFN2; SLC27A3; SMG7; RHOB; AKR1B1; LCOR	No clear preference
1571	nonane	8141	BAI SHAO; BAI ZHI; TIAN NAN XING; TU FU LING	32.9844	MFN2; SLC27A3; SMG7; RHOB; AKR1B1; LCOR	No clear preference
1572	3'-Hydroxy-4'-methoxyisoflavone-7-O-beta-D-glucoside	5318267	HUANG QI	32.9809	MFN2; SLC27A3; SMG7; RHOB; AKR1B1; LCOR	No clear preference
1573	Sulforaphane	5350	CHUAN WU; DANG SHEN	32.9775	MFN2; SLC27A3; SMG7; RHOB; AKR1B1; LCOR	No clear preference
1574	L-Sulforaphane	9577379	DANG SHEN	32.9775	MFN2; SLC27A3; SMG7; RHOB; AKR1B1; LCOR	No clear preference
1575	Gancaonin V	480817	GAN CAO	32.9696	MFN2; SLC27A3; SMG7; RHOB; AKR1B1; LCOR	No clear preference
1576	8-Prenylwighteone	480783	GAN CAO	32.9684	MFN2; SLC27A3; SMG7; RHOB; AKR1B1; LCOR	No clear preference
1577	Aromadedrin	122850	TU FU LING	32.9564	MFN2; SLC27A3; SMG7; RHOB; AKR1B1; LCOR	No clear preference
1578	Cocaine	446220	CHUAN XIONG	32.9555	MFN2; SLC27A3; SMG7; RHOB; AKR1B1; LCOR	No clear preference
1579	auraptenol	13343541	BAI ZHI	32.9507	MFN2; SLC27A3; SMG7; RHOB; AKR1B1; LCOR	No clear preference
1580	4-Methoxysalicyaldehyde	69600	BAN ZHI LIAN	32.9485	MFN2; SLC27A3; SMG7; RHOB; AKR1B1; LCOR	No clear preference
1581	6-Hydroxynaringenin	188308	BAN ZHI LIAN; HONG HUA	32.9467	MFN2; SLC27A3; SMG7; RHOB; AKR1B1; LCOR	No clear preference
1582	trans-2-Nonen-1-ol	5364941	CHUAN XIONG	32.9432	MFN2; SLC27A3; SMG7; RHOB; AKR1B1; LCOR	No clear preference
1583	Yangambin	443028	DU ZHONG	32.939	MFN2; SLC27A3; SMG7; RHOB; AKR1B1; LCOR	No clear preference
1584	diayangambin	167452	MO YAO	32.939	MFN2; SLC27A3; SMG7; RHOB; AKR1B1; LCOR	No clear preference
1585	Isoxanthohumol	513197	LEI GONG TENG	32.9382	MFN2; SLC27A3; SMG7; RHOB; AKR1B1; LCOR	No clear preference
1586	(E)-1-(2,4-dihydroxyphenyl)-3-(2,2-dimethylchromen-6-yl)prop-2-en-1-one	10881804	GAN CAO	32.9379	MFN2; SLC27A3; SMG7; RHOB; AKR1B1; LCOR	No clear preference
1587	MHP	56652925	DU ZHONG	32.9379	MFN2; SLC27A3; SMG7; RHOB; AKR1B1; LCOR	No clear preference
1588	Methyl myristate	31284	CHI SHAO; DANG SHEN	32.936	MFN2; SLC27A3; SMG7; RHOB; AKR1B1; LCOR	No clear preference
1589	nobiletin	72344	HU ZHANG; LEI GONG TENG	32.9303	MFN2; SLC27A3; SMG7; RHOB; AKR1B1; LCOR	No clear preference
1590	DL-Tyrosine	1153	BAI ZHU; DAN SHEN; SHAN YAO; WU GONG	32.9271	MFN2; SLC27A3; SMG7; RHOB; AKR1B1; LCOR	No clear preference
1591	DTY; D-Tyrosine	71098	BAI ZHU; DAN SHEN; SHAN YAO	32.9271	MFN2; SLC27A3; SMG7; RHOB; AKR1B1; LCOR	No clear preference
1592	L-Tyrosine	6057	BAI ZHI; DI LONG; WU GONG	32.9271	MFN2; SLC27A3; SMG7; RHOB; AKR1B1; LCOR	No clear preference
1593	Methylcyclopentane	7296	GAN CAO	32.926	MFN2; SLC27A3; SMG7; RHOB; AKR1B1; LCOR	No clear preference
1594	licopyranocoumarin	122851	GAN CAO	32.9255	MFN2; SLC27A3; SMG7; RHOB; AKR1B1; LCOR	No clear preference
1595	3-Butylidene-7-hydroxyphthalide	5281559	CHUAN XIONG; DANG GUI	32.9242	MFN2; SLC27A3; SMG7; RHOB; AKR1B1; LCOR	No clear preference
1596	Decatriene	205993	MO YAO	32.9218	MFN2; SLC27A3; SMG7; RHOB; AKR1B1; LCOR	No clear preference
1597	vanillin	1183	BAN ZHI LIAN; CHUAN XIONG; DANG GUI; HUANG BAI; RU XIANG; XUAN SHEN; YI YI REN	32.9182	MFN2; SLC27A3; SMG7; RHOB; AKR1B1; LCOR	No clear preference
1598	Biotin	171548	MO YAO	32.9181	MFN2; SLC27A3; SMG7; RHOB; AKR1B1; LCOR	No clear preference
1599	2-PENTADECANONE	61303	HUANG BAI; MA HUANG	32.9164	MFN2; SLC27A3; SMG7; RHOB; AKR1B1; LCOR	No clear preference
1600	panaxydol	126312	SAN QI	32.9156	MFN2; SLC27A3; SMG7; RHOB; AKR1B1; LCOR	No clear preference
1601	Procyanidin D	130556	GU SUI BU	32.9146	MFN2; SLC27A3; SMG7; RHOB; AKR1B1; LCOR	No clear preference
1602	procyanidin b2	122738	GU SUI BU; GUI ZHI	32.9146	MFN2; SLC27A3; SMG7; RHOB; AKR1B1; LCOR	No clear preference
1603	Procyanidin B1	11250133	GUI ZHI; SAN QI	32.9146	MFN2; SLC27A3; SMG7; RHOB; AKR1B1; LCOR	No clear preference
1604	epidanshenspiroketallactone	102004791	DAN SHEN	32.9141	MFN2; SLC27A3; SMG7; RHOB; AKR1B1; LCOR	No clear preference
1605	Vananote	7476	HU ZHANG	32.9086	MFN2; SLC27A3; SMG7; RHOB; AKR1B1; LCOR	No clear preference
1606	salvianolic acid a	5281793	DAN SHEN	32.9085	MFN2; SLC27A3; SMG7; RHOB; AKR1B1; LCOR	No clear preference
1607	Ethyl tridecanoate	119908	CAO WU	32.9076	MFN2; SLC27A3; SMG7; RHOB; AKR1B1; LCOR	No clear preference
1608	Isovanillin; 3-Hydroxy-4-Methoxybenzaldehyde	12127	HUANG BAI	32.9074	MFN2; SLC27A3; SMG7; RHOB; AKR1B1; LCOR	No clear preference
1609	trans-2,4-decadienal	86736649	HONG HUA; MA HUANG; TU FU LING	32.902	MFN2; SLC27A3; SMG7; RHOB; AKR1B1; LCOR	No clear preference
1610	(2E,4E)-Deca-2,4-Dienal	5283349	HONG HUA; MA HUANG; TU FU LING	32.902	MFN2; SLC27A3; SMG7; RHOB; AKR1B1; LCOR	No clear preference
1611	Gancaonin Q	480802	GAN CAO	32.9013	MFN2; SLC27A3; SMG7; RHOB; AKR1B1; LCOR	No clear preference
1612	PENTADECYLIC ACID; PENTADECANOIC ACID	13849	BAI SHAO; BAI ZHI; CHI SHAO; CHUAN WU; DANG SHEN; DI LONG; GAN JIANG; HONG HUA; HUANG BAI; MA HUANG; SHU DI HUANG; TIAN NAN XING; WU GONG; XI XIN	32.9012	MFN2; SLC27A3; SMG7; RHOB; AKR1B1; LCOR	No clear preference
1613	senkyunolide-E	11830530	CHUAN XIONG; DANG GUI	32.9007	MFN2; SLC27A3; SMG7; RHOB; AKR1B1; LCOR	No clear preference
1614	2-Ethylheptadecanoate	137705627	CHUAN XIONG	32.8989	MFN2; SLC27A3; SMG7; RHOB; AKR1B1; LCOR	No clear preference
1615	leucopelargonidin	3286789	MA HUANG	32.8983	MFN2; SLC27A3; SMG7; RHOB; AKR1B1; LCOR	No clear preference
1616	Licoisoflavone	5281789	GAN CAO	32.8892	MFN2; SLC27A3; SMG7; RHOB; AKR1B1; LCOR	No clear preference
1617	Nonanol	8914	DANG SHEN	32.885	MFN2; SLC27A3; SMG7; RHOB; AKR1B1; LCOR	No clear preference
1618	Eriodyctiol (flavanone)	373261	GU SUI BU	32.8849	MFN2; SLC27A3; SMG7; RHOB; AKR1B1; LCOR	No clear preference
1619	eriodictyol	440735	BAN ZHI LIAN; GU SUI BU; MA HUANG; NU ZHEN ZI	32.8849	MFN2; SLC27A3; SMG7; RHOB; AKR1B1; LCOR	No clear preference
1620	Licoflavonol	5481964	GAN CAO	32.8728	MFN2; SLC27A3; SMG7; RHOB; AKR1B1; LCOR	No clear preference
1621	CREOSOL	7144	HUANG BAI	32.8721	MFN2; SLC27A3; SMG7; RHOB; AKR1B1; LCOR	No clear preference
1622	7,10-PENTADECADIYNOIC ACID	30942	DANG GUI	32.8721	MFN2; SLC27A3; SMG7; RHOB; AKR1B1; LCOR	No clear preference
1623	brucine	442021	JIN YING ZI; MA QIAN ZI	32.8698	MFN2; SLC27A3; SMG7; RHOB; AKR1B1; LCOR	No clear preference
1624	(Z)-3-[2-[(E)-2-(3,4-dihydroxyphenyl)vinyl]-3,4-dihydroxy-phenyl]acrylic acid	11602092	DAN SHEN	32.8665	MFN2; SLC27A3; SMG7; RHOB; AKR1B1; LCOR	No clear preference
1625	Piceid; Resveratrol 3-Glucoside	5281718	HU ZHANG; TU FU LING	32.8629	MFN2; SLC27A3; SMG7; RHOB; AKR1B1; LCOR	No clear preference
1626	1-Monolinolein	5283469	GAN JIANG	32.8623	MFN2; SLC27A3; SMG7; RHOB; AKR1B1; LCOR	No clear preference
1627	Tetradecanoate	4075158	BAI SHAO; BAN ZHI LIAN; CHI SHAO; DANG SHEN; DU ZHONG; FANG JI; FU LING; HONG HUA; NIU XI; SAN QI; TU FU LING; YI YI REN	32.8573	MFN2; SLC27A3; SMG7; RHOB; AKR1B1; LCOR	No clear preference
1628	dec-2-enal	19801	XI XIN; YIN YANG HUO	32.8552	MFN2; SLC27A3; SMG7; RHOB; AKR1B1; LCOR	No clear preference
1629	Aureusidin	5281220	GU SUI BU	32.8548	MFN2; SLC27A3; SMG7; RHOB; AKR1B1; LCOR	No clear preference
1630	Byakangelicol	3055167	BAI ZHI	32.8548	MFN2; SLC27A3; SMG7; RHOB; AKR1B1; LCOR	No clear preference
1631	Isobutyrophenone	69144	CHUAN XIONG	32.8529	MFN2; SLC27A3; SMG7; RHOB; AKR1B1; LCOR	No clear preference
1632	5,7,4'-trihydroxy-6-methoxyflavanone	5322074	BAN ZHI LIAN	32.8485	MFN2; SLC27A3; SMG7; RHOB; LCOR	Tied
1633	4-Carboxymethylphenol	127	MA QIAN ZI	32.8479	MFN2; SLC27A3; SMG7; RHOB; LCOR	Tied
1634	Podophyllotoxin	10607	RU XIANG; XU DUAN	32.8467	MFN2; SLC27A3; SMG7; RHOB; LCOR	Tied
1635	Linolein, 2-mono-	5365676	BAI ZHI	32.8454	MFN2; SLC27A3; SMG7; RHOB; LCOR	Tied
1636	[(2R)-2,3-dihydroxypropyl] (Z)-octadec-9-enoate	11451146	YI YI REN	32.8434	MFN2; SLC27A3; SMG7; RHOB; LCOR	Tied
1637	5,7,4'-trihydroxy-8-methoxyflavanone	42608119	BAN ZHI LIAN	32.8431	MFN2; SLC27A3; SMG7; RHOB; LCOR	Tied
1638	Dibutyl Phthalate	3026	BAI SHAO; BAI ZHI; GAN CAO; GAN JIANG; GUI ZHI; LEI GONG TENG; MA HUANG; NIU XI; ZE LAN	32.8413	MFN2; SLC27A3; SMG7; RHOB; LCOR	Tied
1639	Dihydrotanshinone I	11425923	DAN SHEN	32.8366	MFN2; SLC27A3; SMG7; LCOR	Tied
1640	Emodinanthrone	122635	HU ZHANG	32.8352	MFN2; SLC27A3; SMG7; LCOR	Tied
1641	Hexadecyl 3-methylbutanoate	568511	BAI ZHI	32.8352	MFN2; SLC27A3; SMG7; LCOR	Tied
1642	fraxetin	5273569	LEI GONG TENG	32.8344	MFN2; SLC27A3; SMG7; LCOR	Tied
1643	licorice glycoside E	42607811	GAN CAO	32.8342	MFN2; SLC27A3; SMG7; LCOR	Tied
1644	2-Coumarinate	5280841	GUI ZHI	32.8336	MFN2; SLC27A3; SMG7; LCOR	Tied
1645	2-Coumarate	637540	GUI ZHI; SAN QI	32.8336	MFN2; SLC27A3; SMG7; LCOR	Tied
1646	ARC	494164	BAN ZHI LIAN	32.828	MFN2; SLC27A3; SMG7; LCOR	Tied
1647	2-Monoolein	5319879	YI YI REN	32.8263	MFN2; SLC27A3; SMG7; LCOR	Tied
1648	myrrhone	134715234	MO YAO	32.8234	MFN2; SLC27A3; SMG7; LCOR	Tied
1649	Glyasperin C	480859	GAN CAO	32.8166	MFN2; SLC27A3; SMG7; LCOR	Tied
1650	Isolicoflavonol	5318585	GAN CAO	32.8154	MFN2; SLC27A3; SMG7; LCOR	Tied
1651	8-Isopentenyl-kaempferol	129716399	YIN YANG HUO	32.8119	MFN2; SLC27A3; SMG7; LCOR	Tied
1652	(8)-Gingerol	168114	GAN JIANG	32.8109	MFN2; SLC27A3; SMG7; LCOR	Tied
1653	(4-hydroxyphenyl)-(2,4,6-trihydroxyphenyl)methanone	11311158	GU SUI BU	32.8102	MFN2; SLC27A3; SMG7; LCOR	Tied
1654	Hippeastrine	441594	ZHI MU	32.8084	MFN2; SLC27A3; SMG7; LCOR	Tied
1655	Gancaonin B	5317479	GAN CAO	32.8082	MFN2; SLC27A3; SMG7; LCOR	Tied
1656	(-)-Medicocarpin	23724664	GAN CAO	32.8051	MFN2; SLC27A3; SMG7; LCOR	Tied
1657	Decanal	8175	DANG GUI; GAN JIANG; HONG HUA	32.804	MFN2; SLC27A3; SMG7; LCOR	Tied
1658	Icaritin	5318980	ZHI MU	32.8005	MFN2; SLC27A3; SMG7; LCOR	Tied
1659	Hesperetin	72281	FANG JI	32.7994	MFN2; SLC27A3; SMG7; LCOR	Tied
1660	cyclanoline	3082134	DANG SHEN; FANG JI	32.7963	MFN2; SLC27A3; SMG7; LCOR	Tied
1661	METHYL PENTADECANOATE	23518	CHUAN XIONG; DANG SHEN; TIAN NAN XING	32.7929	MFN2; SLC27A3; SMG7; LCOR	Tied
1662	Nortangeretin	96506	GAN CAO	32.792	MFN2; SLC27A3; SMG7; LCOR	Tied
1663	6-Hydroxykaempferol	5281638	HONG HUA	32.7912	MFN2; SLC27A3; SMG7; LCOR	Tied
1664	Gaidic acid	5282743	BAI ZHI; YI YI REN	32.7878	MFN2; SLC27A3; SMG7; LCOR	Tied
1665	zoomaric acid; Palmitoleic Acid	445638	BAI ZHI; DI LONG; HONG HUA; LEI GONG TENG; MO YAO; SAN QI; SHU DI HUANG; WU GONG; XUAN SHEN	32.7868	MFN2; SLC27A3; SMG7; LCOR	Tied
1666	9-HEXADECENOIC ACID	4668	SAN LENG	32.7868	MFN2; SLC27A3; SMG7; LCOR	Tied
1667	PALMITELAIDIC ACID	5282745	SAN LENG; XUAN SHEN	32.7868	MFN2; SLC27A3; SMG7; LCOR	Tied
1668	Myristyl acetate	12531	BAI ZHI	32.779	MFN2; SLC27A3; SMG7	Tied
1669	Vanillyl alcohol	62348	HUANG BAI	32.7771	MFN2; SLC27A3; SMG7	Tied
1670	Thy	1135	TIAN NAN XING	32.7716	MFN2; SMG7	Tied
1671	Herbacetin	5280544	MA HUANG	32.764	MFN2; SMG7	Tied
1672	palmitic acid; Hexadecanoic Acid	985	BAI SHAO; BAI ZHI; BAI ZHU; BAN ZHI LIAN; BI XIE; CANG ZHU; CAO WU; CHI SHAO; CHUAN NIU XI; CHUAN WU; CHUAN XIONG; DAN SHEN; DANG GUI; DANG SHEN; DI LONG; DU ZHONG; FANG JI; FU LING; GAN JIANG; GUI ZHI; HONG HUA; HUANG BAI; HUANG QI; JIANG CAN; JIN YING ZI; LEI GONG TENG; MA HUANG; MO YAO; NIU XI; QUAN XIE; RU XIANG; SAN LENG; SAN QI; SHAN YAO; TIAN NAN XING; TU FU LING; WU GONG; XI XIN; XUAN SHE…	32.7602	MFN2; SMG7	Tied
1673	EEE	44719557	BAI SHAO; BAI ZHI; FU PEN ZI; HONG HUA; MA HUANG; NIU XI	32.7586	MFN2; SMG7	Tied
1674	Gancaonin D	5317481	GAN CAO	32.7577	MFN2; SMG7	Tied
1675	DIETHYLPROPION	7029	MA HUANG	32.7574	MFN2; SMG7	Tied
1676	ent-Epicatechin	182232	DU ZHONG; GUI ZHI	32.7571	MFN2; SMG7	Tied
1677	(-)-epicatechin	72276	GU SUI BU; TU FU LING	32.7571	MFN2; SMG7	Tied
1678	(+)-catechin	9064	BAI SHAO; CANG ZHU; CHI SHAO; GU SUI BU; GUI ZHI; HU ZHANG; MA HUANG; MA QIAN ZI	32.7571	MFN2; SMG7	Tied
1679	Licoricone	5319013	GAN CAO	32.7556	MFN2; SMG7	Tied
1680	1-methyl-8,9-dihydro-7H-naphtho[5,6-g]benzofuran-6,10,11-trione	10062187	DAN SHEN	32.755	MFN2; SMG7	Tied
1681	5,6,2'-trihydroxy-7,8-dimethoxyflavone	15100720	BAN ZHI LIAN	32.7489	MFN2; SMG7	Tied
1682	phellodendrine	3081405	HUANG BAI	32.7473	MFN2; SMG7	Tied
1683	alpha-Curcumene	92139	BAI ZHI; BAI ZHU; CHUAN XIONG; DANG SHEN; E ZHU; GAN JIANG; GUI ZHI; MO YAO; TIAN NAN XING; XI XIN	32.7434	MFN2; SMG7	Tied
1684	(+)-alpha-Curcumene	3083834	DANG SHEN; E ZHU; GAN JIANG	32.7434	MFN2; SMG7	Tied
1685	4,7-Dihydroxy-5-methoxyl-6-methyl-8-formyl-flavan	129394	TU FU LING	32.7422	MFN2; SMG7	Tied
1686	Dicyclopentadiene diepoxide	6673	CHUAN WU	32.7401	MFN2; SMG7	Tied
1687	1,9-Decadiyne	74400	XI XIN	32.7388	MFN2; SMG7	Tied
1688	Robinetin	5281692	YIN YANG HUO	32.7345	MFN2; SMG7	Tied
1689	Glycycoumarin	5317756	DANG SHEN; GAN CAO	32.7302	MFN2; SMG7	Tied
1690	Homoveratrole	68126	HUANG BAI	32.7302	MFN2; SMG7	Tied
1691	6-Ethylresorcinol	17927	DANG GUI	32.7297	MFN2; SMG7	Tied
1692	quercetin	5280343	BAN ZHI LIAN; CHUAN NIU XI; DAN SHEN; DU ZHONG; FU PEN ZI; GAN CAO; GAN JIANG; HONG HUA; HU ZHANG; HUANG BAI; HUANG QI; JIANG CAN; JIN YING ZI; MA HUANG; MO YAO; NIU XI; NU ZHEN ZI; RU XIANG; SAN QI; TU FU LING; TU SI ZI; YIN YANG HUO	32.7271	MFN2; SMG7	Tied
1693	2-hexadecanol	85779	BAI ZHI	32.7122	MFN2; SMG7	Tied
1694	Pentadecanoate	22169126	CHUAN WU; CHUAN XIONG; DANG SHEN; MA HUANG; MO YAO; SAN QI; XI XIN	32.7104	MFN2; SMG7	Tied
1695	isosalvianolic acid c	44566967	DAN SHEN	32.7058	MFN2; SMG7	Tied
1696	gynesine; Trigonelline	5570	GUI ZHI; TIAN NAN XING	32.7046	MFN2; SMG7	Tied
1697	Bicyclo[3.3.1]Nonan-2-Ol	557157	E ZHU	32.7013	MFN2; SMG7	Tied
1698	muscanone	5319966	MO YAO	32.7003	MFN2; SMG7	Tied
1699	Sexangularetin	5281698	GAN JIANG	32.6978	MFN2; SMG7	Tied
1700	Substance H 36	1622530	GUI ZHI	32.6945	MFN2; SMG7	Tied
1701	2-Methoxycinnamic Acid	734154	GUI ZHI	32.6945	MFN2; SMG7	Tied
1702	WLN: T5OJ BVO1	11902	CHUAN XIONG; MA HUANG	32.6923	MFN2; SMG7	Tied
1703	METHYL PALMITOLEATE	643801	SHU DI HUANG	32.6901	MFN2; SMG7	Tied
1704	(E,E)-1,3,5-Undecatriene	5367412	CHUAN XIONG	32.6885	MFN2; SMG7	Tied
1705	Tiliroside	5320686	FU PEN ZI; JIN YING ZI	32.6884	MFN2; SMG7	Tied
1706	3,5-Dimethoxytoluene	77844	XI XIN; YIN YANG HUO	32.687	MFN2; SMG7	Tied
1707	2-Methyl-N-phenylmaleimide	689222	GUI ZHI	32.6864	MFN2; SMG7	Tied
1708	Pseudocarpaine	12305270	MA QIAN ZI	32.6845	MFN2; SMG7	Tied
1709	EUG	332	BAI ZHI; CHI SHAO; CHUAN XIONG; HUANG BAI	32.6825	MFN2; SMG7	Tied
1710	Corylifolinin	5281255	GAN CAO	32.6815	MFN2; SMG7	Tied
1711	Guaifenesin	3516	DU ZHONG; MA HUANG	32.6798	MFN2; SMG7	Tied
1712	2-Methoxyphenylacetone	78887	GUI ZHI	32.6784	MFN2; SMG7	Tied
1713	M-COUMARIC ACID	637541	DU ZHONG	32.6782	MFN2; SMG7	Tied
1714	Palmidin A	5320384	HUANG BAI	32.6762	MFN2; SMG7	Tied
1715	capsaicin	1548943	DANG SHEN; FU LING; HUANG QI	32.6723	MFN2; SMG7	Tied
1716	N-[(4-Hydroxy-3-Methoxyphenyl)Methyl]-8-Methylnon-6-Enamide	2548	CHUAN WU; DANG SHEN; FU LING	32.6723	MFN2; SMG7	Tied
1717	Glycyrin	480787	GAN CAO	32.671	MFN2; SMG7	Tied
1718	hydroxytyrosol	82755	NU ZHEN ZI; XUAN SHEN	32.6678	MFN2; SMG7	Tied
1719	Noscapine	275196	DANG SHEN; SAN QI	32.6676	MFN2; SMG7	Tied
1720	ESEN	6811	DANG GUI	32.6668	MFN2; SMG7	Tied
1721	Dehydrodieugenol	165225	DU ZHONG	32.6668	MFN2; SMG7	Tied
1722	Glabrene	480774	GAN CAO	32.6656	MFN2; SMG7	Tied
1723	methyl palmitate	8181	BAI ZHI; BAI ZHU; BAN ZHI LIAN; CAO WU; CHI SHAO; CHUAN NIU XI; CHUAN WU; CHUAN XIONG; DAN SHEN; DANG GUI; DANG SHEN; DU ZHONG; FU LING; GAN JIANG; GUI ZHI; HONG HUA; HUANG BAI; HUANG QI; JIN YING ZI; LEI GONG TENG; MA HUANG; NIU XI; RU XIANG; SAN LENG; SAN QI; TIAN NAN XING; TU FU LING; XI XIN; YI YI REN	32.6648	MFN2; SMG7	Tied
1724	(-)-Tabernemontanine	12309360	DU ZHONG	32.6634	MFN2; SMG7	Tied
1725	Kanzonol E	15516846	GAN CAO	32.6613	MFN2; SMG7	Tied
1726	Methyl 3-furoate	14918	CHUAN XIONG; HUANG BAI	32.6601	MFN2; SMG7	Tied
1727	o-Cymol	10703	CHUAN XIONG; GAN JIANG	32.6584	MFN2; SMG7	Tied
1728	isorhamnetin	5281654	DANG SHEN; GAN CAO; HUANG QI; TU SI ZI	32.6565	MFN2; SMG7	Tied
1729	Antak	8174	BAI ZHI	32.6558	MFN2; SMG7	Tied
1730	rivularin	13889022	BAN ZHI LIAN	32.6516	MFN2; SMG7	Tied
1731	2-Amino-6-(1,2-Dihydroxypropyl)-5,6,7,8-Tetrahydro-1H-Pteridin-4-One	135402045	N/A	32.6503	MFN2; SMG7	Tied
1732	Dihydrocapsaicin	107982	HUANG QI	32.65	MFN2; SMG7	Tied
1733	p-coumaric acid	637542	BAN ZHI LIAN; DU ZHONG; GU SUI BU; GUI ZHI; MA HUANG	32.6479	MFN2; SMG7	Tied
1734	cis-p-Coumarate	1549106	DU ZHONG; HUANG QI	32.6479	MFN2; SMG7	Tied
1735	10-Gingerdione	5317591	GAN JIANG	32.6477	MFN2; SMG7	Tied
1736	Undecenal	62447	HUANG BAI; MA HUANG	32.6474	MFN2; SMG7	Tied
1737	panaxynol	5281149	BAI ZHI; MA HUANG	32.6461	MFN2; SMG7	Tied
1738	NSC692928; 81203-57-8	5469789	SAN QI	32.6461	MFN2; SMG7	Tied
1739	Glabridin	124052	GAN CAO	32.6451	MFN2; SMG7	Tied
1740	Glabrone	5317652	GAN CAO	32.6416	MFN2; SMG7	Tied
1741	Methylenetanshinquinone	105118	DAN SHEN	32.6398	MFN2; SMG7	Tied
1742	1-(4-hydroxyphenyl)acetone	7019274	BAN ZHI LIAN	32.6397	MFN2; SMG7	Tied
1743	Norathyriol	5281656	HUANG BAI; HUANG QI; LEI GONG TENG	32.6372	MFN2; SMG7	Tied
1744	1,2-DT-Quinone	105119	DAN SHEN	32.6351	MFN2; SMG7	Tied
1745	Daturic acid; HEPTADECANOIC ACID	10465	BAI ZHI; CAO WU; CHUAN WU; DANG SHEN; DI LONG; HONG HUA; MA HUANG; SAN QI; SHU DI HUANG; TIAN NAN XING; WU GONG	32.634	MFN2; SMG7	Tied
1746	Phaseolinisoflavan	162412	GAN CAO	32.6333	MFN2; SMG7	Tied
1747	Quinine Sulfate	16051948	N/A	32.6321	MFN2; SMG7	Tied
1748	guanosine	135398635	HONG HUA	32.6303	MFN2; SMG7	Tied
1749	Omaine; Demecolcine	220401	YI YI REN	32.6264	MFN2; SMG7	Tied
1750	40957-99-1; (+)-medioresinol	181681	DU ZHONG; LEI GONG TENG	32.626	MFN2; SMG7	Tied
1751	licochalcone C	9840805	GAN CAO	32.626	MFN2; SMG7	Tied
1752	Acetylfuran	14505	HUANG BAI; NIU XI	32.6213	MFN2; SMG7	Tied
1753	Sextone B	7962	GAN CAO	32.6174	MFN2; SMG7	Tied
1754	Crotonoside	65085	BAI SHAO; CHI SHAO	32.6152	MFN2; SMG7	Tied
1755	(S)-5-Hydroxy-1-(4-hydroxy-3-methoxyphenyl)-3-tetradecanone; 10-Gingerol	168115	GAN JIANG	32.6148	MFN2; SMG7	Tied
1756	Homocresol	62465	FANG JI; GUI ZHI; HUANG BAI	32.6147	MFN2; SMG7	Tied
1757	daidzin	107971	CHUAN NIU XI; GE GEN	32.6134	MFN2; SMG7	Tied
1758	(E)-1-(2,4-dihydroxyphenyl)-3-[4-hydroxy-3-(3-methylbut-2-enyl)phenyl]prop-2-en-1-one	11099375	GAN CAO	32.6109	MFN2; SMG7	Tied
1759	Rhamnazin	5320945	BAN ZHI LIAN	32.61	MFN2; SMG7	Tied
1760	Isoglycyrol	124050	GAN CAO	32.6084	MFN2; SMG7	Tied
1761	Ephedroxane	161171	MA HUANG	32.6068	MFN2; SMG7	Tied
1762	Ombuin	5320287	DU ZHONG	32.6059	MFN2; SMG7	Tied
1763	ERGOTAMINE	8223	DANG SHEN; FU LING; SAN QI	32.605	MFN2; SMG7	Tied
1764	6-Hydroxykynurenate	440752	MA HUANG	32.6029	MFN2; SMG7	Tied
1765	2-Hexyl-1-decanol	95337	BAI SHAO; BAI ZHI	32.6024	MFN2; SMG7	Tied
1766	Decamethylenediol	37153	GAN JIANG	32.6003	MFN2; SMG7	Tied
1767	Isoxylaldehyde	22015	DANG GUI	32.5961	MFN2; SMG7	Tied
1768	linolenic acid	5280934	DI LONG; DU ZHONG; GAN JIANG; HONG HUA; HUANG QI; JIN YING ZI; MA HUANG; QUAN XIE; TIAN NAN XING; WU GONG; WU JIA PI; XUAN SHEN; YI YI REN	32.5958	MFN2; SMG7	Tied
1769	Elaidolinolenic Acid	5282822	DU ZHONG; FU LING; GAN JIANG; HONG HUA; HUANG QI; JIN YING ZI; MA HUANG; TIAN NAN XING; WU JIA PI; YI YI REN	32.5958	MFN2; SMG7	Tied
1770	9,12,15-Octadecatrienoic Acid	860	DU ZHONG; HONG HUA; HUANG QI; JIN YING ZI; MA HUANG; TIAN NAN XING; YI YI REN	32.5958	MFN2; SMG7	Tied
1771	delphinidin	128853	BU GU ZHI; MA HUANG	32.5945	MFN2; SMG7	Tied
1772	Ligla; Gamma-Linolenic Acid	5280933	HONG HUA	32.5922	MFN2; SMG7	Tied
1773	1-Methoxyphaseollidin	480873	GAN CAO	32.5916	MFN2; SMG7	Tied
1774	Lauric anhydride	69527	MA HUANG	32.5904	MFN2; SMG7	Tied
1775	3,4-DIMETHYLBENZALDEHYDE	22278	DANG GUI	32.5899	MFN2; SMG7	Tied
1776	2,4-Xylylaldehyde	61814	DANG GUI	32.5895	MFN2; SMG7	Tied
1777	Quercetin der.	5316900	GAN CAO	32.5856	MFN2; SMG7	Tied
1778	1,2-DIHYDRO-1,5,8-TRIMETHYLNAPHTHALENE	20595	SAN QI	32.5807	MFN2; SMG7	Tied
1779	Yinyanghuo C	5315395	YIN YANG HUO	32.573	MFN2; SMG7	Tied
1780	Ononin	442813	GAN CAO; GE GEN; HUANG QI	32.5719	MFN2; SMG7	Tied
1781	Ricineic acid	5282796	SAN LENG	32.5701	MFN2; SMG7	Tied
1782	9,12-Octadecadienoic Acid	3931	BAI ZHI; CHI SHAO; CHUAN XIONG; DAN SHEN; DANG SHEN; DU ZHONG; GAN JIANG; HONG HUA; HUANG QI; SAN LENG; SHU DI HUANG; TIAN NAN XING; TU FU LING; YI YI REN	32.5682	MFN2; SMG7	Tied
1783	EIC; Linoleic; Linoleic Acid	5280450	BAI ZHI; CHI SHAO; CHUAN XIONG; DAN SHEN; DANG SHEN; DI LONG; DU ZHONG; GAN JIANG; GUI ZHI; HONG HUA; HUANG QI; MA HUANG; QUAN XIE; SAN LENG; SHU DI HUANG; TIAN NAN XING; TU FU LING; WU GONG; YI YI REN	32.5682	MFN2; SMG7	Tied
1784	Z-8-Hexadecen-1-ol acetate	5363535	DAN SHEN	32.5612	MFN2; SMG7	Tied
1785	eupatilin	5273755	MA HUANG	32.5517	MFN2; SMG7	Tied
1786	Cyclohexylmethanol; CYCLOHEXANEMETHANOL	7507	XI XIN	32.5498	MFN2; SMG7	Tied
1787	p-MCA	699414	XUAN SHEN	32.5469	MFN2; SMG7	Tied
1788	cuminal	326	DANG GUI; FU PEN ZI; GUI ZHI; MA HUANG; MO YAO; RU XIANG; XI XIN	32.5455	MFN2; SMG7	Tied
1789	Isooleic acid; Trans-10-Octadecenoic Acid	5282760	TIAN NAN XING	32.5442	MFN2; SMG7	Tied
1790	9-Octadecenoic Acid	965	BAI ZHI; SAN LENG	32.5442	MFN2; SMG7	Tied
1791	oleic acid	445639	BAI ZHI; BAN ZHI LIAN; CHI SHAO; CHUAN XIONG; DAN SHEN; FANG JI; FU LING; GAN JIANG; GUI ZHI; HONG HUA; HUANG BAI; JIN YING ZI; MA HUANG; SAN LENG; SAN QI; TU FU LING; XUAN SHEN; YI YI REN	32.5442	MFN2; SMG7	Tied
1792	Elaidic Acid	637517	XUAN SHEN	32.5442	MFN2; SMG7	Tied
1793	Methylbenzylideneacetone	5370646	MA HUANG	32.5438	MFN2; SMG7	Tied
1794	Dehydro-p-cymene	62385	CHI SHAO	32.539	MFN2; SMG7	Tied
1795	Coixenolide	46173943	YI YI REN	32.5382	MFN2; SMG7	Tied
1796	Cetyl acetate	12393	BAI ZHI	32.5372	MFN2; SMG7	Tied
1797	NCIMech_000700	2889	E ZHU	32.5333	MFN2; SMG7	Tied
1798	TNP00001; SCHEMBL2804734	6604598	E ZHU	32.5333	MFN2; SMG7	Tied
1799	Curcumin	969516	DANG GUI; E ZHU	32.5333	MFN2; SMG7	Tied
1800	Homovanillyl alcohol	16928	XUAN SHEN	32.5311	MFN2; SMG7	Tied
1801	5-(2-hydroxyethyl)-2-methoxyphenol	10034991	XUAN SHEN	32.5287	MFN2; SMG7	Tied
1802	4-hydroxystrychnine	211181	MA QIAN ZI	32.5284	MFN2; SMG7	Tied
1803	Ethylpalmitate; ETHYL PALMITATE	12366	BAI SHAO; BAI ZHI; CANG ZHU; CHI SHAO; CHUAN WU; CHUAN XIONG; DANG SHEN; GAN JIANG; HUANG BAI; LEI GONG TENG; MA HUANG; MO YAO; NIU XI; SAN QI; YI YI REN	32.5256	MFN2; SMG7	Tied
1804	Octadecanoic 1-14C Acid	164708	CHUAN WU; DANG SHEN; MA HUANG	32.5202	MFN2; SMG7	Tied
1805	stearic acid	5281	BAI SHAO; BAI ZHI; BAN ZHI LIAN; BU GU ZHI; CHUAN WU; CHUAN XIONG; DAN SHEN; DANG SHEN; DI LONG; DU ZHONG; FANG JI; FU LING; GAN JIANG; GUI ZHI; HONG HUA; HUANG BAI; JIN YING ZI; LEI GONG TENG; MA HUANG; NIU XI; QUAN XIE; SAN QI; TIAN NAN XING; TU FU LING; WU GONG; WU JIA PI; XI XIN; YI YI REN; ZE LAN; ZHI MU	32.5202	MFN2; SMG7	Tied
1806	Ferulaldehyde; Coniferaldehyde	5280536	DU ZHONG	32.5171	MFN2; SMG7	Tied
1807	Methyl 5,8,11-heptadecatriynoate	582271	BAI ZHI	32.5138	MFN2; SMG7	Tied
1808	1-(2,6-dichloro-3-fluorophenyl)ethanone	2733982	FU PEN ZI	32.5121	MFN2; SMG7	Tied
1809	UND	14257	TIAN NAN XING	32.5076	MFN2; SMG7	Tied
1810	4,2',4',alpha-Tetrahydroxydihydrochalcone	14632193	GAN CAO	32.5069	MFN2; SMG7	Tied
1811	m-Cymol	10812	GUI ZHI	32.5052	MFN2; SMG7	Tied
1812	Glabranin	124049	GAN CAO	32.5018	MFN2; SMG7	Tied
1813	Aristolochic Acid	2236	XI XIN	32.4984	MFN2	Unique
1814	12,15-Octadecadienoic acid, methyl ester	5365571	TIAN NAN XING	32.4946	MFN2	Unique
1815	Secoisolariciresinol	65373	GU SUI BU	32.4917	MFN2	Unique
1816	Methyl linolelaidate	5362793	BAI SHAO	32.4912	MFN2	Unique
1817	Methyl-7,10-octadecadienoate	5365663	TIAN NAN XING	32.4912	MFN2	Unique
1818	METHYL LINOLEATE	5284421	BAI ZHI; CAO WU; CHI SHAO; CHUAN XIONG; DANG SHEN; TIAN NAN XING; YI YI REN	32.4912	MFN2	Unique
1819	Licochalcone B	5318999	GAN CAO	32.4905	MFN2	Unique
1820	Phloretol	4788	FU PEN ZI	32.4898	MFN2	Unique
1821	Isogingerenone-B	5318568	GAN JIANG	32.4763	MFN2	Unique
1822	(5E,9Z)-3,6,10-trimethyl-4,7,8,11-tetrahydrocyclodeca[b]furan; Furanodiene	9601230	BAI ZHU; DANG SHEN; E ZHU; MO YAO	32.4762	MFN2	Unique
1823	Gingerenone B	5317592	GAN JIANG	32.4758	MFN2	Unique
1824	Cymol	7463	BAI ZHI; CHUAN XIONG; DAN SHEN; DANG GUI; E ZHU; FU PEN ZI; GAN JIANG; GUI ZHI; MA HUANG; MO YAO; TIAN NAN XING; XI XIN	32.4718	MFN2	Unique
1825	dodec-2-enal	20967	HUANG BAI	32.4716	MFN2	Unique
1826	Methyl oleate; Exceparl M-OL	5364509	CHUAN XIONG; TIAN NAN XING; YI YI REN	32.4685	MFN2	Unique
1827	hexahydrocurcumin	5318039	GAN JIANG	32.4667	MFN2	Unique
1828	eugenol	3314	BAI ZHI; CHI SHAO; GAN JIANG; GUI ZHI; HUANG BAI; LEI GONG TENG; MO YAO; NU ZHEN ZI; SHAN YAO; XI XIN; XUAN SHEN	32.4658	MFN2	Unique
1829	Tip-Nip	8184	BAI ZHI; RU XIANG; XI XIN	32.4644	MFN2	Unique
1830	10Z,13Z-nonadecadienoic acid	5282804	SAN QI	32.4632	MFN2	Unique
1831	p-Hydroxybenzalacetone	796857	BAN ZHI LIAN	32.4585	MFN2	Unique
1832	12-Gingerol	118547702	GAN JIANG	32.4478	MFN2; SLC27A3; SMG7; RHOB; AKR1B1; LCOR	No clear preference
1833	Methyl stearate	8201	DANG SHEN; MA HUANG; TIAN NAN XING	32.4456	MFN2; SLC27A3; SMG7; RHOB; AKR1B1; LCOR	No clear preference
1834	COLUBRINE, BETA; beta-Colubrine	251890	MA QIAN ZI	32.4424	MFN2; SLC27A3; SMG7; RHOB; AKR1B1; LCOR	No clear preference
1835	Isoamyl benzoate	7193	GUI ZHI	32.439	MFN2; SLC27A3; SMG7; RHOB; AKR1B1; LCOR	No clear preference
1836	Izoteolin	133323	CAO WU	32.4327	MFN2; SLC27A3; SMG7; RHOB; AKR1B1; LCOR	No clear preference
1837	Gweicurculactone	130117	E ZHU	32.4327	MFN2; SLC27A3; SMG7; RHOB; AKR1B1; LCOR	No clear preference
1838	7440-09-7	5462222	QUAN XIE	32.432	MFN2; SLC27A3; SMG7; RHOB; AKR1B1; LCOR	No clear preference
1839	cis-Isoeugenol	1549041	DANG GUI	32.4297	MFN2; SLC27A3; SMG7; RHOB; AKR1B1; LCOR	No clear preference
1840	(E)-isoeugenol; isoeugenol	853433	DANG GUI; MO YAO	32.4297	MFN2; SLC27A3; SMG7; RHOB; AKR1B1; LCOR	No clear preference
1841	Dodecanal	8194	BAI SHAO; BAI ZHI; DANG SHEN	32.4282	MFN2; SLC27A3; SMG7; RHOB; AKR1B1; LCOR	No clear preference
1842	HEMATITE	14833	MU LI	32.428	MFN2; SLC27A3; SMG7; RHOB; AKR1B1; LCOR	No clear preference
1843	Rheosmin	21648	MA HUANG	32.4263	MFN2; SLC27A3; SMG7; RHOB; AKR1B1; LCOR	No clear preference
1844	6-shogaol	5281794	DAN SHEN; GAN JIANG	32.4233	MFN2; SLC27A3; SMG7; RHOB; AKR1B1; LCOR	No clear preference
1845	ETHYL MARGARATE	26397	BAI ZHI	32.4225	MFN2; SLC27A3; SMG7; RHOB; AKR1B1; LCOR	No clear preference
1846	Truflex OBP	66540	MA HUANG	32.4219	MFN2; SLC27A3; SMG7; RHOB; AKR1B1; LCOR	No clear preference
1847	Fleet-X	7947	MA HUANG	32.421	MFN2; SLC27A3; SMG7; RHOB; AKR1B1; LCOR	No clear preference
1848	Glyceryl pps	6438900	HONG HUA	32.4199	MFN2; SLC27A3; SMG7; RHOB; AKR1B1; LCOR	No clear preference
1849	NONADECANOIC ACID	12591	DANG SHEN; SAN QI	32.4176	MFN2; SLC27A3; SMG7; RHOB; AKR1B1; LCOR	No clear preference
1850	(2S)-7-hydroxy-2-(4-hydroxyphenyl)-8-(3-methylbut-2-enyl)chroman-4-one; Isobavachin	193679	BU GU ZHI; GAN CAO; GOU JI	32.414	MFN2; SLC27A3; SMG7; RHOB; AKR1B1; LCOR	No clear preference
1851	Arachidonic Acid	444899	DI LONG; WU GONG	32.4111	MFN2; SLC27A3; SMG7; RHOB; AKR1B1; LCOR	No clear preference
1852	Licocoumarone	503731	GAN CAO	32.4057	MFN2; SLC27A3; SMG7; RHOB; AKR1B1; LCOR	No clear preference
1853	DODECENE	8183	BAI ZHI; DANG GUI; XI XIN	32.4035	MFN2; SLC27A3; SMG7; RHOB; AKR1B1; LCOR	No clear preference
1854	shinpterocarpin	10336244	GAN CAO	32.4023	MFN2; SLC27A3; SMG7; RHOB; AKR1B1; LCOR	No clear preference
1855	1-(4-Hydroxy-3-methoxyphenyl)decan-5-one	94378	GAN JIANG	32.4022	MFN2; SLC27A3; SMG7; RHOB; AKR1B1; LCOR	No clear preference
1856	Myricanone	161748	CHUAN XIONG	32.4004	MFN2; SLC27A3; SMG7; RHOB; AKR1B1; LCOR	No clear preference
1857	Coniferol	1549095	DU ZHONG; HUANG BAI; NU ZHEN ZI	32.3939	MFN2; SLC27A3; SMG7; RHOB; AKR1B1; LCOR	No clear preference
1858	Cerulignol	17739	CHUAN XIONG; GUI ZHI	32.3865	MFN2; SLC27A3; SMG7; RHOB; AKR1B1; LCOR	No clear preference
1859	Glepidotin A	5281619	GAN CAO	32.3862	MFN2; SLC27A3; SMG7; RHOB; AKR1B1; LCOR	No clear preference
1860	Bavachin	14236566	BU GU ZHI	32.3861	MFN2; SLC27A3; SMG7; RHOB; AKR1B1; LCOR	No clear preference
1861	Linoleyl acetate	21159087	YIN YANG HUO	32.3829	MFN2; SLC27A3; SMG7; RHOB; AKR1B1; LCOR	No clear preference
1862	(E)-dodec-2-ene	5352911	GAN CAO; TIAN NAN XING	32.379	MFN2; SLC27A3; SMG7; RHOB; AKR1B1; LCOR	No clear preference
1863	Methyleugenol	7127	BAI ZHI; BAN ZHI LIAN; CHUAN XIONG; GUI ZHI; MA HUANG; MO YAO; SHAN YAO; TIAN NAN XING; XI XIN; YIN YANG HUO	32.3782	MFN2; SLC27A3; SMG7; RHOB; AKR1B1; LCOR	No clear preference
1864	2-hydroxy-3-methylanthraquinone	10889963	BAN ZHI LIAN	32.3769	MFN2; SLC27A3; SMG7; RHOB; AKR1B1; LCOR	No clear preference
1865	Ethyl linolelaidate	5365672	BAI ZHI	32.3724	MFN2; SLC27A3; SMG7; RHOB; AKR1B1; LCOR	No clear preference
1866	Mandenol	5282184	BAI ZHI; CHUAN XIONG; JIN YING ZI; MA HUANG; SAN QI; YI YI REN	32.3724	MFN2; SLC27A3; SMG7; RHOB; AKR1B1; LCOR	No clear preference
1867	L-2-Amino-3-(5-hydroxyindolyl)propionic acid	24208755	HONG HUA	32.3696	MFN2; SLC27A3; SMG7; RHOB; AKR1B1; LCOR	No clear preference
1868	2,3,4-Trimethyl-5-phenyloxazolidine	5322112	MA HUANG	32.3692	MFN2; SLC27A3; SMG7; RHOB; AKR1B1; LCOR	No clear preference
1869	Eicosadienoic Acid	6439848	WU GONG	32.3676	MFN2; SLC27A3; SMG7; RHOB; AKR1B1; LCOR	No clear preference
1870	Stearate	3033836	BAI SHAO; BAN ZHI LIAN; CHUAN WU; CHUAN XIONG; DAN SHEN; DANG SHEN; DU ZHONG; FANG JI; FU LING; HONG HUA; HUANG BAI; JIN YING ZI; LEI GONG TENG; NIU XI; SAN QI; TIAN NAN XING; TU FU LING; XI XIN; YI YI REN; ZE LAN	32.3581	MFN2; SLC27A3; SMG7; RHOB; AKR1B1; LCOR	No clear preference
1871	salvianolic acid c	13991590	DAN SHEN	32.3569	MFN2; SLC27A3; SMG7; RHOB; AKR1B1; LCOR	No clear preference
1872	Gancaonin I	480777	GAN CAO	32.3549	MFN2; SLC27A3; SMG7; RHOB; AKR1B1; LCOR	No clear preference
1873	2,4-Dichloro-5-([(E)-(4-chlorophenyl)methylidene]amino)benzoic acid	5352698	HONG HUA	32.3546	MFN2; SLC27A3; SMG7; RHOB; AKR1B1; LCOR	No clear preference
1874	4-[(3R)-3-hydroxybutyl]phenol	919205	MA HUANG	32.3543	MFN2; SLC27A3; SMG7; RHOB; AKR1B1; LCOR	No clear preference
1875	Ethyl oleate (NF)	5363269	BAI ZHI; CHI SHAO	32.3506	MFN2; SLC27A3; SMG7; RHOB; AKR1B1; LCOR	No clear preference
1876	trans-gondoic acid; 62322-84-3	5282769	JIN YING ZI; SAN LENG	32.3458	MFN2; SLC27A3; SMG7; RHOB; AKR1B1; LCOR	No clear preference
1877	gondoic acid; Cis-11-Eicosenoic Acid	5282768	JIN YING ZI	32.3458	MFN2; SLC27A3; SMG7; RHOB; AKR1B1; LCOR	No clear preference
1878	9-Eicosenoic Acid	94159	N/A	32.3458	MFN2; SLC27A3; SMG7; RHOB; AKR1B1; LCOR	No clear preference
1879	gadelaidic acid	5460988	GAN CAO	32.3458	MFN2; SLC27A3; SMG7; RHOB; AKR1B1; LCOR	No clear preference
1880	Isohomogenol	637776	GUI ZHI	32.3446	MFN2; SLC27A3; SMG7; RHOB; AKR1B1; LCOR	No clear preference
1881	Lupiwighteone	5317480	GAN CAO	32.3414	MFN2; SLC27A3; SMG7; RHOB; AKR1B1; LCOR	No clear preference
1882	Lariciresinol	332427	HUANG QI	32.339	MFN2; SLC27A3; SMG7; RHOB; AKR1B1; LCOR	No clear preference
1883	Glycyrol	5320083	GAN CAO	32.3345	MFN2; SLC27A3; SMG7; RHOB; AKR1B1; LCOR	No clear preference
1884	1,4-NAPHTHOQUINONE	8530	DANG GUI	32.3334	MFN2; SLC27A3; SMG7; RHOB; AKR1B1; LCOR	No clear preference
1885	Coelogin	442697	DANG SHEN	32.3332	MFN2; SLC27A3; SMG7; RHOB; AKR1B1; LCOR	No clear preference
1886	Eurycarpin A	5317300	GAN CAO	32.3325	MFN2; SLC27A3; SMG7; RHOB; AKR1B1; LCOR	No clear preference
1887	Bavachinin	10337211	BU GU ZHI	32.3324	MFN2; SLC27A3; SMG7; RHOB; AKR1B1; LCOR	No clear preference
1888	6,6'-Dimethoxy-2,2,2',2'-Tetramethyltubocuraran-2,2'-Diium-7',12'-Diol	3246130	BAI ZHU	32.3299	MFN2; SLC27A3; SMG7; RHOB; AKR1B1; LCOR	No clear preference
1889	DOB	62065	YIN YANG HUO	32.3295	MFN2; SLC27A3; SMG7; RHOB; AKR1B1; LCOR	No clear preference
1890	Liconeolignan	133867	GAN CAO	32.3295	MFN2; SLC27A3; SMG7; RHOB; AKR1B1; LCOR	No clear preference
1891	Dodekan	8182	DANG GUI; DANG SHEN; NIU XI; TIAN NAN XING; TU FU LING; TU SI ZI	32.3288	MFN2; SLC27A3; SMG7; RHOB; AKR1B1; LCOR	No clear preference
1892	Ethyl stearate	8122	BAI ZHI	32.3288	MFN2; SLC27A3; SMG7; RHOB; AKR1B1; LCOR	No clear preference
1893	2-Propionylfuran	76662	CHUAN XIONG	32.3276	MFN2; SLC27A3; SMG7; RHOB; AKR1B1; LCOR	No clear preference
1894	Dipalmitin	71308681	HONG HUA	32.3258	MFN2; SLC27A3; SMG7; RHOB; AKR1B1; LCOR	No clear preference
1895	Arachic acid; Arachidic Acid	10467	DU ZHONG; FANG JI; FU LING; GAN CAO; GAN JIANG; GE GEN; HONG HUA; JIN YING ZI; MA HUANG; RU XIANG; SHU DI HUANG; WU GONG	32.324	MFN2; SLC27A3; SMG7; RHOB; AKR1B1; LCOR	No clear preference
1896	p-Hydroxycinnamic acid, ethyl ester	676946	BAN ZHI LIAN	32.3222	MFN2; SLC27A3; SMG7; RHOB; AKR1B1; LCOR	No clear preference
1897	L-1,2-Dipalmitin	644078	HONG HUA	32.3222	MFN2; SLC27A3; SMG7; RHOB; AKR1B1; LCOR	No clear preference
1898	Octacosanedioic Acid	5320251	SAN QI	32.3222	MFN2; SLC27A3; SMG7; RHOB; AKR1B1; LCOR	No clear preference
1899	(-)-(7R,8S)-Dihydrodehydrodiconiferyl alcohol	5274623	DU ZHONG	32.3198	MFN2; SLC27A3; SMG7; RHOB; AKR1B1; LCOR	No clear preference
1900	Gancaonin C	6450959	GAN CAO	32.3158	MFN2; SLC27A3; SMG7; RHOB; AKR1B1; LCOR	No clear preference
1901	21964-48-7	30874	BAI ZHI	32.3156	MFN2; SLC27A3; SMG7; RHOB; AKR1B1; LCOR	No clear preference
1902	Gancaonin A	5317478	GAN CAO	32.3132	MFN2; SLC27A3; SMG7; RHOB; AKR1B1; LCOR	No clear preference
1903	Dichotomitin	5316653	FANG JI	32.3116	MFN2; SLC27A3; SMG7; RHOB; AKR1B1; LCOR	No clear preference
1904	methyl icosa-11,14-dienoate	17164	BAI ZHI; DANG SHEN	32.306	MFN2; SLC27A3; SMG7; RHOB; AKR1B1; LCOR	No clear preference
1905	Gancaonin G	480780	GAN CAO	32.3057	MFN2; SLC27A3; SMG7; RHOB; AKR1B1; LCOR	No clear preference
1906	Pisol	8193	BAI SHAO; BAI ZHI; HUANG BAI; RU XIANG	32.3027	MFN2; SLC27A3; SMG7; RHOB; AKR1B1; LCOR	No clear preference
1907	124604-44-0	5352706	HONG HUA	32.3013	MFN2; SLC27A3; SMG7; RHOB; AKR1B1; LCOR	No clear preference
1908	methyl icos-11-enoate	102251	TIAN NAN XING	32.2851	MFN2; SLC27A3; SMG7; RHOB; AKR1B1; LCOR	No clear preference
1909	TRIDECANAL	25311	BAI ZHI	32.2806	MFN2; SLC27A3; SMG7; RHOB; AKR1B1; LCOR	No clear preference
1910	Salsalate	5161	DAN SHEN	32.2754	MFN2; SLC27A3; SMG7; RHOB; AKR1B1; LCOR	No clear preference
1911	Delphinidin Chloride	68245	MA HUANG	32.2709	MFN2; SLC27A3; SMG7; RHOB; AKR1B1; LCOR	No clear preference
1912	Methyl icosanoate	14259	TIAN NAN XING	32.2642	MFN2; SLC27A3; SMG7; RHOB; AKR1B1; LCOR	No clear preference
1913	Rystal	12124	RU XIANG	32.2619	MFN2; SLC27A3; SMG7; RHOB; AKR1B1; LCOR	No clear preference
1914	(E)-1,3-Tridecadiene-5,7,9,11-tetrayne	5352699	HONG HUA	32.2603	MFN2; SLC27A3; SMG7; RHOB; AKR1B1; LCOR	No clear preference
1915	Furfuryl acetate	12170	TIAN NAN XING	32.257	MFN2; SLC27A3; SMG7; RHOB; AKR1B1; LCOR	No clear preference
1916	Ethyl methoxycinnamate	5281783	GUI ZHI	32.2564	MFN2; SLC27A3; SMG7; RHOB; AKR1B1; LCOR	No clear preference
1917	artonin U	44258358	YIN YANG HUO	32.2557	MFN2; SLC27A3; SMG7; RHOB; AKR1B1; LCOR	No clear preference
1918	propyleneglycol monoleate	5365625	BAI ZHI	32.2536	MFN2; SLC27A3; SMG7; RHOB; AKR1B1; LCOR	No clear preference
1919	Yinyanghuo D	5315396	GAN CAO; YIN YANG HUO	32.252	MFN2; SLC27A3; SMG7; RHOB; AKR1B1; LCOR	No clear preference
1920	1,11(Z)-Tridecadien-3,5,7,9-tetrayne	5352703	HONG HUA	32.2471	MFN2; SLC27A3; SMG7; RHOB; LCOR	Tied
1921	oxypeucedanin	33306	BAI ZHI	32.2465	MFN2; SLC27A3; SMG7; RHOB; LCOR	Tied
1922	Tridecylene	17095	DANG GUI; RU XIANG	32.2465	MFN2; SLC27A3; SMG7; RHOB; LCOR	Tied
1923	Henicosanoic acid; HENEICOSANOIC ACID	16898	CHUAN WU; DANG SHEN; SAN QI	32.2388	MFN2; SLC27A3; SMG7; LCOR	Tied
1924	2-Ethyl-p-xylene	15653	GAN CAO; MA HUANG	32.2333	MFN2; SLC27A3; SMG7; LCOR	Tied
1925	(-)-Pseudoephedrine	62946	MA HUANG	32.2273	MFN2; SLC27A3; SMG7; LCOR	Tied
1926	Eciphin; Ephedrine	9294	MA HUANG	32.2273	MFN2; SLC27A3; SMG7; LCOR	Tied
1927	SCHEMBL8098202	11972440	MA HUANG	32.2273	MFN2; SLC27A3; SMG7; LCOR	Tied
1928	PSEUDOEPHEDRINE	7028	MA HUANG	32.2273	MFN2; SLC27A3; SMG7; LCOR	Tied
1929	(2R)-5,7-dihydroxy-2-(4-hydroxyphenyl)chroman-4-one; 17654-19-2	667495	BAN ZHI LIAN; CHI SHAO; GAN CAO; GOU JI; GU SUI BU; MA HUANG; MA QIAN ZI; MO YAO; TU FU LING	32.2269	MFN2; SLC27A3; SMG7; LCOR	Tied
1930	naringenin	439246	BAN ZHI LIAN; GAN CAO; GU SUI BU; MA HUANG; MA QIAN ZI; TU FU LING	32.2269	MFN2; SLC27A3; SMG7; LCOR	Tied
1931	Prangenin	182251	BAI ZHI	32.2216	MFN2; SLC27A3; SMG7; LCOR	Tied
1932	9-[[(2R)-3,3-dimethyloxiran-2-yl]methoxy]furo[3,2-g]chromen-7-one	458010	BAI ZHI	32.2216	MFN2; SLC27A3; SMG7; LCOR	Tied
1933	petunidin	73386	MO YAO	32.2131	MFN2; SLC27A3; SMG7; LCOR	Tied
1934	HMF	237332	DANG SHEN; DU ZHONG; GU SUI BU; HONG HUA; MA HUANG; NIU XI; SAN LENG; SHU DI HUANG; TU FU LING; XI XIN; XUAN SHEN	32.2126	MFN2; SLC27A3; SMG7; LCOR	Tied
1935	C08464	441552	HONG HUA	32.2059	MFN2; SLC27A3; SMG7; LCOR	Tied
1936	osthol	10228	BAI ZHI	32.1975	MFN2; SLC27A3; SMG7; LCOR	Tied
1937	5-METHYLFURFURAL	12097	BAI ZHI; HUANG BAI; SAN QI	32.1959	MFN2; SLC27A3; SMG7; LCOR	Tied
1938	10-Methylnonadecane	530070	BAI SHAO; SAN QI	32.1856	MFN2; SLC27A3; SMG7; LCOR	Tied
1939	TRD	12388	BAI SHAO; CHI SHAO; FU PEN ZI; TIAN NAN XING	32.1773	MFN2; SLC27A3; SMG7	Tied
1940	TRIMETHYLPYRAZINE	26808	BAI ZHI	32.177	MFN2; SLC27A3; SMG7	Tied
1941	Icosanoate	5461017	FANG JI; FU LING; GAN JIANG; GE GEN; HONG HUA	32.1764	MFN2; SLC27A3; SMG7	Tied
1942	2-octyldodecan-1-ol	21414	MA HUANG	32.1753	MFN2; SLC27A3; SMG7	Tied
1943	ATROPINE	174174	GU SUI BU	32.1715	MFN2; SMG7	Tied
1944	8,11,14-Docosatrienoic acid, methyl ester	5364473	TIAN NAN XING	32.1694	MFN2; SMG7	Tied
1945	Ethyl icosanoate	29009	BAI ZHI	32.165	MFN2; SMG7	Tied
1946	Tridecanol	8207	BAI ZHI	32.1639	MFN2; SMG7	Tied
1947	(8E)-Anacardic Acid	5317600	ZHI MU	32.1623	MFN2; SMG7	Tied
1948	Ginkgoic acid	5281858	ZHI MU	32.1623	MFN2; SMG7	Tied
1949	Docosanoic Acid	8215	BU GU ZHI; FANG JI; GE GEN; HUANG QI; JIN YING ZI; MA HUANG; QUAN XIE; SHU DI HUANG	32.1604	MFN2; SMG7	Tied
1950	Notopterol	5320227	SAN QI	32.1577	MFN2; SMG7	Tied
1951	5,7,2',3'-Tetrahydroxyflavone	5321864	BAN ZHI LIAN; SAN LENG	32.155	MFN2; SMG7	Tied
1952	Tetradecanal	31291	BAI ZHI; GUI ZHI	32.1525	MFN2; SMG7	Tied
1953	Propylcyclopentane	16270	BAI ZHI	32.1504	MFN2; SMG7	Tied
1954	Scutevulin	5321205	BAN ZHI LIAN	32.1474	MFN2; SMG7	Tied
1955	Pinoresinol	73399	DU ZHONG; GU SUI BU; TU SI ZI	32.1425	MFN2; SMG7	Tied
1956	suberosin	68486	BAI SHAO; BAI ZHI	32.132	MFN2; SMG7	Tied
1957	Butylcyclobutane	544591	SAN QI	32.12	MFN2; SMG7	Tied
1958	scutellarein	5281697	BAN ZHI LIAN; HONG HUA; LEI GONG TENG	32.1199	MFN2; SMG7	Tied
1959	Methyl behenate	13584	TIAN NAN XING	32.1122	MFN2; SMG7	Tied
1960	PHILLYGENIN	3083590	HUANG BAI	32.1118	MFN2; SMG7	Tied
1961	1-Tetradecene	14260	BAI ZHI; HONG HUA	32.1117	MFN2; SMG7	Tied
1962	tectorigenin	5281811	DANG SHEN	32.1091	MFN2; SMG7	Tied
1963	Azulol	3515	MA HUANG	32.1016	MFN2; SMG7	Tied
1964	NONIVAMIDE	2998	HUANG QI	32.0992	MFN2; SMG7	Tied
1965	kaempferol	5280863	BAI SHAO; DU ZHONG; FU PEN ZI; GAN CAO; GU SUI BU; HONG HUA; HUANG QI; JIANG CAN; JIN YING ZI; LEI GONG TENG; MA HUANG; NIU XI; NU ZHEN ZI; SAN LENG; TU SI ZI; XI XIN; YIN YANG HUO; ZHI MU	32.0954	MFN2; SMG7	Tied
1966	5-Methoxymethyl furfural	74711	DANG SHEN	32.0943	MFN2; SMG7	Tied
1967	Afzelechin	442154	MA HUANG	32.0923	MFN2; SMG7	Tied
1968	epi-Afzelechin	443639	GU SUI BU; MA HUANG	32.0923	MFN2; SMG7	Tied
1969	Coniferyl ferulate	6441913	DANG GUI	32.0905	MFN2; SMG7	Tied
1970	(+)-Eudesmin	73117	DU ZHONG	32.0834	MFN2; SMG7	Tied
1971	Cadalin	10225	GUI ZHI; SAN QI	32.0823	MFN2; SMG7	Tied
1972	7-TETRADECENE	5364651	RU XIANG	32.0818	MFN2; SMG7	Tied
1973	Benzoic Acid	243	BAI SHAO; BAN ZHI LIAN; CHI SHAO; FANG JI; GUI ZHI; MA HUANG; SAN LENG; TIAN NAN XING	32.0786	MFN2; SMG7	Tied
1974	mahuannin E	169553327	MA HUANG	32.0732	MFN2; SMG7	Tied
1975	Rhamnocitrin	5320946	HUANG QI	32.0702	MFN2; SMG7	Tied
1976	Dinatin; Hispidulin	5281628	BAN ZHI LIAN; GAN CAO	32.0631	MFN2; SMG7	Tied
1977	PRZ	32594	NIU XI	32.051	MFN2; SMG7	Tied
1978	luteolin	5280445	BAN ZHI LIAN; DAN SHEN; DANG SHEN; GU SUI BU; HONG HUA; HU ZHANG; MA HUANG; NU ZHEN ZI; YIN YANG HUO	32.051	MFN2; SMG7	Tied
1979	tetradecane	12389	CHUAN XIONG; DANG GUI; GAN JIANG; MA HUANG; MO YAO; NIU XI; SAN QI; TIAN NAN XING; XI XIN	32.0475	MFN2; SMG7	Tied
1980	Demethoxycurcumin; P-Hydroxycinnamoyl-Feruloylmethane	5469424	E ZHU	32.045	MFN2; SMG7	Tied
1981	Methyl tricosanoate	75519	CHI SHAO; TIAN NAN XING	32.0448	MFN2; SMG7	Tied
1982	catechol; Pyrocatechol	289	DU ZHONG; FU LING; GU SUI BU; HONG HUA	32.044	MFN2; SMG7	Tied
1983	Loxanol V; 1-TETRADECANOL	8209	BAI SHAO; BAI ZHI; DANG GUI; MO YAO; RU XIANG; SAN QI	32.0438	MFN2; SMG7	Tied
1984	Pentadecanal	17697	BAI ZHI	32.0408	MFN2; SMG7	Tied
1985	Nervonic Acid	5281120	XI XIN	32.0406	MFN2; SMG7	Tied
1986	Pectolinarigenin	5320438	MA HUANG	32.031	MFN2; SMG7	Tied
1987	Licoagrocarpin	15840593	GAN CAO	32.03	MFN2; SMG7	Tied
1988	Corylin	5316097	BU GU ZHI	32.0265	MFN2; SMG7	Tied
1989	Docosanoate; Behenate	5460660	BU GU ZHI; FANG JI; FU LING; GE GEN; HUANG QI; JIN YING ZI; MA HUANG; SHU DI HUANG; YIN YANG HUO	32.0252	MFN2; SMG7	Tied
1990	(E)-3-[2-(3,4-dihydroxyphenyl)-7-hydroxy-benzofuran-4-yl]acrylic acid	10403222	DAN SHEN	32.0247	MFN2; SMG7	Tied
1991	Licoagroisoflavone	636883	GAN CAO	32.0244	MFN2; SMG7	Tied
1992	lignoceric acid	11197	DANG GUI; DU ZHONG; GE GEN; TIAN NAN XING	32.0222	MFN2; SMG7	Tied
1993	(113C)Tetracosanoic Acid	16213616	DANG GUI	32.0222	MFN2; SMG7	Tied
1994	Jaranol	5318869	GAN CAO; HUANG QI	32.0222	MFN2; SMG7	Tied
1995	Norephedrine	10297	N/A	32.0187	MFN2; SMG7	Tied
1996	Cathine; (1S,2S)-(+)-Norpseudoephedrine	441457	MA HUANG	32.0187	MFN2; SMG7	Tied
1997	Istidina	6274	BAI ZHU; DAN SHEN; SHAN YAO; TU FU LING	32.0171	MFN2; SMG7	Tied
1998	Mucronulatol	442811	HUANG QI	32.0122	MFN2; SMG7	Tied
[truncated: 463 more rows]
